# Supplementary material for: Identification of TMEM129, encoding a ubiquitin-protein ligase, as an effector gene of osteoarthritis genetic risk
Source: Arthritis Res Ther. 2022 Aug 8;24:189. doi: 10.1186/s13075-022-02882-y (PMC9358880; doi:10.1186/s13075-022-02882-y)
Supplement: Supplementary file 1 — Additional file 1: Supplementary Table 1. Details of the 165 osteoarthritis patients included in this study. [file 13075_2022_2882_MOESM1_ESM.xlsx]

## Sheet: Add File 1
Sample ID	Sex	Age at surgery (years)	Joint	rs11732213 genotype
19	M	66	Hip	TT
22	M	48	Hip	TT
39	F	72	Knee	TT
40	F	84	Hip	TC
41	M	51	Knee	TT
42	F	71	Hip	TT
45	M	83	Knee	TC
49	M	68	Hip	TT
51	F	74	Hip	TC
52	F	74	Hip	TT
53	F	55	Hip	TT
54	M	52	Hip	TT
57	M	63	Knee	TC
59	F	60	Knee	TT
61	M	67	Knee	TT
66	F	56	Hip	TT
69	M	57	Hip	TT
76	F	65	Knee	TT
77	F	71	Knee	TT
78	M	58	Knee	TT
79	M	65	Knee	TC
82	F	67	Knee	TT
86	F	56	Knee	TT
87	F	51	Hip	TT
90	F	60	Hip	TT
92	F	55	Hip	TT
96	F	61	Hip	TT
97	M	65	Hip	TT
98	M	49	Hip	TT
100	F	74	Hip	TC
103	F	70	Knee	TT
104	F	70	Knee	TT
106	M	79	Knee	TT
107	F	41	Knee	TT
108	M	72	Knee	TT
109	F	65	Knee	TC
112	M	61	Hip	TC
114	F	57	Knee	TT
115	M	69	Knee	TC
116	M	89	Hip	TT
117	M	82	Hip	TT
126	F	66	Hip	TT
127	M	61	Knee	TC
128	M	64	Knee	TC
132	M	65	Knee	TC
136	F	68	Knee	TT
143	F	58	Knee	TC
144	F	70	Knee	TC
151	M	66	Hip	TC
152	M	72	Hip	TC
157	M	58	Knee	TC
178	F	77	Hip	TC
201	F	68	Knee	TC
3390	F	79	Knee	TC
3510	F	80	Knee	TT
3686	F	80	Knee	TT
3772	M	72	Knee	TC
3975	M	61	Knee	CC
4247	M	53	Knee	TC
4371	M	49	Knee	TC
4378	F	61	Knee	TT
4396	M	82	Knee	TT
4399	F	60	Knee	TC
4491	F	52	Hip	TC
4587	M	76	Knee	TT
4803	M	54	Knee	TC
4804	M	54	Knee	TC
4810	F	66	Knee	TC
4851	M	58	Hip	TT
4854	F	45	Hip	TC
4883	F	68	Knee	TC
4905	M	70	Knee	TC
4963	F	68	Hip	TC
4965	F	63	Knee	TC
4966	F	87	Knee	TC
4972	M	59	Knee	TC
4975	M	68	Knee	TC
4977	M	75	Knee	TT
5003	M	65	Knee	TC
5012	M	55	Knee	TC
5019	M	50	Knee	TT
5031	F	56	Knee	TT
5072	F	66	Hip	TT
5099	F	67	Hip	TC
5101	F	76	Knee	TC
5103	F	58	Knee	TT
5104	F	67	Knee	TT
5118	M	55	Knee	TT
5121	F	89	Hip	TT
5130	M	81	Knee	TT
5133	M	65	Hip	TC
5137	F	52	Hip	TC
5139	F	64	Knee	TT
5140	M	74	Knee	TT
5152	F	59	Hip	TT
5160	M	74	Hip	TT
5162	F	52	Hip	TC
5163	M	55	Knee	TT
5164	M	55	Knee	TT
5166	F	67	Knee	TC
5167	F	76	Hip	TT
5171	F	68	Knee	TC
5178	F	83	Knee	TC
5188	F	64	Knee	TT
5214	M	57	Knee	TT
5216	F	77	Hip	TT
5225	F	79	Knee	TC
5241	F	62	Hip	CC
5261	F	79	Hip	TT
5268	F	51	Hip	TT
5290	M	62	Hip	TT
5293	M	73	Hip	TT
5297	F	51	Hip	TC
5298	M	64	Hip	TC
5343	F	61	Hip	TT
5349	F	65	Hip	TT
5400	F	62	Knee	TT
5405	F	58	Hip	TT
5406	F	57	Hip	TC
5430	F	79	Hip	TT
5431	F	76	Hip	TT
5483	F	50	Hip	TT
5517	F	62	Hip	TC
5518	M	67	Hip	TT
5545	F	62	Knee	TT
5703	M	77	Hip	TT
5723	M	79	Knee	TC
5726	F	82	Hip	TC
5834	M	71	Knee	TT
5851	M	61	Hip	TT
5857	M	75	Knee	TT
5998	M	88	Hip	TT
6052	M	76	Knee	TC
6056	F	68	Knee	TC
6062	F	63	Knee	TT
6068	F	59	Knee	TC
6094	F	54	Knee	TT
6101	F	72	Hip	TT
6102	F	70	Knee	TT
6109	M	71	Hip	TC
6110	F	69	Hip	CC
6111	M	81	Knee	TT
6125	F	59	Knee	TT
6200	M	60	Hip	TT
6342	F	65	Knee	TC
6363	F	58	Knee	TT
6378	M	54	Knee	TC
6535	M	67	Knee	TC
6547	F	50	Knee	TC
6770	F	80	Knee	TT
6772	M	71	Knee	TT
6778	M	63	Knee	TT
6783	F	55	Knee	TC
6784	F	46	Knee	TT
6787	M	64	Knee	TT
6788	M	66	Knee	TC
6818	F	62	Knee	TT
6852	F	83	Knee	TT
7010	M	84	Hip	TT
7011	F	60	Hip	TT
7115	F	83	Knee	TC
7116	M	52	Knee	TC
7117	M	78	Knee	TT
7120	F	61	Knee	TT
7124	M	64	Knee	TT
Additional file 1: Supplementary Table 1 Details of the 165 osteoarthritis patients included in this study.
