# Supplementary material for: Identification of TMEM129, encoding a ubiquitin-protein ligase, as an effector gene of osteoarthritis genetic risk
Source: Arthritis Res Ther. 2022 Aug 8;24:189. doi: 10.1186/s13075-022-02882-y (PMC9358880; doi:10.1186/s13075-022-02882-y)
Supplement: Supplementary file 2 — Additional file 2: Supplementary Table 2. Primers used in this study. [Btn], biotin tag at the 5' end of the primer. n/a, not applicable. Lower case sequence represents restriction enzyme motifs for cloning applications: cctagg, AvrII; actagt, SpeI. [file 13075_2022_2882_MOESM2_ESM.xlsx]

## Sheet: Add File 2
Application		Forward (5'-3')	Reverse (5'-3')	Sequencing (5'-3')	Genomic position (hg19)
Genotyping	rs11732213	CACTGGCTGCCAAAATGAAA	[Btn] ATGTGGCTCATAATTGGTTGAAGT	TTTTCTTGAGACCCTGT	n/a
Methylation	Assay 1	ATAATGTTGGAGCGAGTTGTATGTATTTTT	[Btn]ACCTAATCCCCACAAAACCTATATTTATCT	GAGTTGTATGTATTTTTAATGTTA	CpG 1 (1,579,433)
					CpG 2 (1,579,435)
					CpG 3 (1,579,438)
				GTTAATTGGTTTATTTGATTTTGTA	CpG 4 (1,579,480)
					CpG 5 (1,579,498)
					CpG 6 (1,579,500)
	Assay 2	AATTAGAGGGATAGTTTTGTTTAATG	[Btn]ACCTAATCCCCACAAAACCTATATTTATCT	GGGATAGTTTTGTTTAATGT	CpG 7 (1,579,553)
	Assay 3	[Btn]TGTAGGGGTTTTTGTTAGGGAGT	ACCTAATCCCCACAAAACCTATATTTATCT	CCCCACAAAACCTATATTTATCTCT	CpG 8 cg20987369 (1,579,573)
	Assay 4	AGGGAGTAGTTTGATGAGTAGAGATAA	[Btn]TTGTTTTTGTAGGTCGGGGTGAGTAGTT	ATGAGTAGAGATAAATATAGGTT	CpG 9 (1,579,605)
					CpG 10 (1,579,619)
					CpG 11 (1,579,629)
					CpG 12 (1,579,634)
					CpG 13 cg25007799 (1,579,658)
	Assay 5	TTAGGGAGTAGTTTGATGAGTAGAGATAA	[Btn]AAACATAAAAAAAACCCCCAAAACATC	TTGTGGGGGTGTTGT	CpG 14 (1,579,692)
Lucia reporter gene assay		cctaggGCGCCAATTACCATAAATCCC	actagtAAACCTAGCCTGGACATCGT	n/a	n/a
Genotyping and AEI	TMEM129 - rs2236786	ACTGAGTAGGCCGGGTTGAC	[Btn]GGCGACCTGTTCCTGGAG	CTACCAGGGAGGCAA	n/a
	SLBP - rs2247341	[Btn]CTTGGGACTTCTTTAATATAACGA	GAGGAGACAGAAGCAGATCAACTA	GAAGAACACAATTGCCT	n/a
Additional file 2: Supplementary Table 2 Oligonucleotide primers used in this study. [Btn], biotin tag at the 5' end of the primer. n/a, not applicable. Lower case sequence represents restriction enzyme motifs for cloning applications: cctagg, AvrII; actagt, SpeI.
