# Supplementary material for: Identification of TMEM129, encoding a ubiquitin-protein ligase, as an effector gene of osteoarthritis genetic risk
Source: Arthritis Res Ther. 2022 Aug 8;24:189. doi: 10.1186/s13075-022-02882-y (PMC9358880; doi:10.1186/s13075-022-02882-y)
Supplement: Supplementary file 3 — Additional file 3: Supplementary Table 3. The sequences of guide RNAs (gRNAs) used for dCas9-TET1 modulation of the epigenome. [file 13075_2022_2882_MOESM3_ESM.xlsx]

## Sheet: Add File 3
gRNA	Sequence (5'-3')	PAM
1	CCGGTAACAATTAACAATGT	TGG
2	CAATTAGCACCTTAATTAGA	GGG
3	GAGAACCCCCAGAGCATCCC	CGG
Additional file 3: Supplementary Table 3 The sequences of guide RNAs (gRNAs) used for dCas9-TET1 modulation of the epigenome.
