# Supplementary material for: Identification of TMEM129, encoding a ubiquitin-protein ligase, as an effector gene of osteoarthritis genetic risk
Source: Arthritis Res Ther. 2022 Aug 8;24:189. doi: 10.1186/s13075-022-02882-y (PMC9358880; doi:10.1186/s13075-022-02882-y)
Supplement: Supplementary file 4 — Additional file 4: Supplementary Table 4. Details of the pre-designed RT-qPCR assays used to quantify gene expression. [file 13075_2022_2882_MOESM4_ESM.xlsx]

## Sheet: Add File 4
Gene	IDT Assay
FAM53A	Hs.PT.58.3586601
SLBP	Hs.PT.58.26835403
TMEM129	Hs.PT.58.727679
TACC3	Hs.PT.58.46264011
FGFR3	Hs.PT.58.38893109
Additional file 4: Supplementary Table 4 Details of the pre-designed RT-qPCR assays used to quantify gene expression.
