# Supplementary material for: Identification of TMEM129, encoding a ubiquitin-protein ligase, as an effector gene of osteoarthritis genetic risk
Source: Arthritis Res Ther. 2022 Aug 8;24:189. doi: 10.1186/s13075-022-02882-y (PMC9358880; doi:10.1186/s13075-022-02882-y)
Supplement: Supplementary file 5 — Additional file 5: Supplementary Table 5. Methylation data (β-values expressed as a percentage) used for mQTL analysis. P-values calculated by linear regression. [file 13075_2022_2882_MOESM5_ESM.xlsx]

## Sheet: Add File 5
Methylation (beta-values expressed as a percentage)																	mQTL Analysis (p values)
Sample	Genotype	CpGs															mQTL	Statistical Test	CpGs
	rs11732213	CpG1	CpG2	CpG3	CpG4	CpG5	CpG6	CpG7	CpG8	CpG9	CpG10	CpG11	CpG12	CpG13	CpG14				CpG1	CpG2	CpG3	CpG4	CpG5	CpG6	CpG7	CpG8	CpG9	CpG10	CpG11	CpG12	CpG13	CpG14
19	TT	39.335	34.135	42.165	39.465	14.01	16.175	38.5	54	25.72	48.43	20.56	15.97	12.055	16.545		All	Linear Regression	0.021	0.0577	0.0363	0.0009	0.2065	0.0203	0.0228	0.0872	0.006	0.0003	0.0133	0.6189	0.0369	0.1189
22	TT	62.815	50.565	61.26	60.35	25.28	26.165	50	64		67.315	33.7	27.24	30.67	16.43		Hip	Linear Regression	0.9843	0.5742	0.9574	0.0894	0.2009	0.7881	0.0467	0.049	0.1672	0.0665	0.7168	0.3008	0.1503	0.529
39	TT	38.74	28.065	38.755	42.59	10.565	15.015		64	30.255	56.875	19.955	14.4	14.05	10.865		Knee	Linear Regression	0.0002	0.0001	0.0003	0.0007	0.0015	0.0002	0.0586	0.3913	0.0095	0.0007	0.0006	0.0175	0.0001	0.1322
41	TT	51.155	39.925	49.94	53.815	20.02	23.015	51	66	36.355	65.57	26.535	18.58	12.62	15.985		Female	Linear Regression	0.0198	0.0133	0.0056	0.0006	0.147	0.0226	0.0048	0.0259	0.0067	0.0004	0.0025	0.0926	0.0075	0.0728
42	TT	63.16	49.12	60.44	62.39	27.08	28.33	52	64	37.665	67.005	30.695	25.275	22.73	29.135		Male	Linear Regression	0.142	0.4878	0.5428	0.0282	0.3289	0.0912	0.2229	0.4109	0.091	0.0301	0.2453	0.7871	0.3761	0.4848
49	TT	50.22	41.42	48.64	55.215	20.73	22.435	52	67	34.855	64.13	27.15	19.395	15.185	18.645		Female, Hip	Linear Regression	0.471	0.2495	0.5024	0.4748	0.1412	0.2365	0.5081	0.7566	0.2551	0.2614	0.8512	0.4061	0.3321	0.8476
52	TT	54.75	47.12	55.045	64.06	22.71	26.555	57.5	70	39.28	72.68	32.565	19.105	17.975	20.76		Female, Knee	Linear Regression	0.0007	<0.0001	0.0001	0.0002	0.0029	0.0002	0.0023	0.0081	0.0099	0.0003	0.0001	0.0042	0.0003	0.0203
53	TT		46.05	55.2	63.315	28.345	27.745	57	65.5	39.76	65.2	33.95	28.79	25.225	28.765		Male, Hip	Linear Regression	0.4606	0.6721	0.8689	0.2351	0.5561	0.6108	0.1335	0.0524	0.9512	0.5736	0.8786	0.3865	0.2832	0.1829
54	TT	37.785	31.31	40.15	35.34	8.805	12.075	31	44	16.755	41.675	14.58	10.45	11.115	16.035		Male, Knee	Linear Regression	0.113	0.1726	0.2695	0.0891	0.0548	0.0402	0.8848	0.8803	0.2112	0.1821	0.1287	0.4771	0.0774	0.681
59	TT	38.23	30.185	39.725	45.75	12.895	17.475	47	64.5	31.46	57.56	19.855	13.21	12.08	11.835		Hip vs Knee	Mann-Whitney	0.006	<0.0001	0.0007	0.5644	0.0044	0.1804	0.6682	0.0353	0.1405	0.018	0.3604	0.0015	0.1172	0.0388
61	TT	50.81	36.02	49.78		19.01	22.625	57	76	38.485	66.52	27.495	18.5	15.64	16.65		Female vs Male	Mann-Whitney	0.8424	0.8833	0.5184	0.0206	0.146	0.0567	0.0069	0.0011	0.0475	0.0716	0.086	0.078	0.9993	0.1332
66	TT	55.26	48.02	56.815	67	25.16	29.56	64	80	45.69	75.085	33.71	21.165	15.57	24.085
69	TT	48.205	37.93	48.36	39.585	16.51	17.625	41	58	18.865	47.03	15.395	11.555	15.74	10.635
76	TT	42.955	32.885	41.07	50.1	19.885	20.885	47.5	66	31.435	55.515	20.105	13.155	12.75	13.18
77	TT	45.705	31.81	44.885	49.13	14.71	19.18	47	68	32.72	60.465	20.055	14.355	15.26	12.78
78	TT	39.75	27.65	37.885	37.91	11.395	14.355	38.5	54	19.815	44.09	14.94	11.595	13.595	9.945
82	TT	48.705	34.33	46.63	53.79	16.54	21.6	56.5	75.5	34.705		22.765	16.46	14.25
86	TT	35.855	26.97	35.19	37.795	10.85	13.065	41	57.5	23.915	47.675	16.33	12.09	8.485
87	TT	45.06	35.365	46.53	41.505	14.095	17.965	47	60	20.89	47.265	16.745	12.98	9.1	14.625
90	TT	53.205	41.825	49.605	48.165	18.77	23.23	44	59	23.01	48.715	20.735	16.425	21.685	12.75
92	TT	52.51	41.065	48.995	51.715	23.11	24.725	48.5	62	35.595	59.79	29.73	22.025	19.5	17.575
96	TT	57.09	44.815	52.745	47.375	19.38	20.555	48.5	66.5	26.075	57.245	23.005	17.25	20.605	17.225
97	TT	55.77	46.215	55.695	48.36	19.13	21.36	41.5	57.5	23.825	49.72	21.18	17.915	22.855	18.185
98	TT	47.75	36.475	47.545	41.135	15.535	16.745	42.5	57	20.455	45.74	16.97	15.085	13.91	12.34
103	TT	32.645	22.555	31.47	37.065	11.675	15.235	41.5	62	24.48	50.995	17.15	15.54	11.67	13.475
104	TT	30.465	24.935	32.26	39.47	12.195	16.745	33.5	46	13.28	24.655	9.81	8.345	5.615	9.375
106	TT	52.87	45.17	51.44	60.675	35.76	35.2	58	69.5	45.465	67.185	39.05	34.01	32.3	30.83
107	TT	36.13	27.91	36.02	46.16	15.065	17.3	49.5	69	28.375	57.69	19.895	12.81	11.08	13.995
108	TT	33.865	23.765	33.015	38.595	11.775	15.51	39	54.5	24.235	46.255	18.16	11.84	10.29	11.44
114	TT	31.835	23.895		37.11	10.185	13.43	43.5	60	20.05	45.395	14.17	9.085	7.075	8.485
116	TT	58.055	48.415	57.95	55.655	27.14	29.405	46	60	23.72	54.345	25.405	22.225	31.7	20.485
117	TT	42.125	37.805	45.99	39.3	12.77	14.08	39	54	19.425	40.27	16.29	12.73	11.185	12.855
126	TT	61.205	50.955	57.695	54.86	19.41	26.925	45	64.5	23.525	54.445	22.175	16.345	22.855	15.345
136	TT		31.085	40.54	53.21	14.83	20.64	46	67	26.835	57.355	20.725	11.89	12.28	15.38
3510	TT	44.73	32.395		51.39	17.34	20.66	50.325	67.5	35.065	61.38	25.51	16.435	18.47	15.705
3686	TT	53.6	42.025	49.005	55.7	23.345	26.425	55.845	73		65.54	31.795	19.88	16.37	23.315
4378	TT		32.045		52.675				67.5	27.53			16.975	5.545	13.72
4396	TT	59.965	47.145	57.78	62.035	23.81	28.56	63.315	76	41.175	69.52	32.78	22.46	26.635	23.94
4587	TT								64.5					2.29	9.325
4851	TT	50.49	38.02	51.36	51.175	16.015	20.2	52.63	70	34.17	64.27	26.57	16.525	22.36	15.72
4977	TT	49.155	36.425		52.855	15.595	18.71	48.31	70	36.78	65.425	25.81	16.145	18.255	13.885
5019	TT		27.265			4.375	8.145	44.835	45	18.22		11.715	9.32		8.665
5031	TT	40.015	26.865	37.22	40.315	14.21	15.92	39.45	57.5	25.85	52.535	16.565	11.83	11.75	12.1
5072	TT	58.885	44.105			16.255				22.94		17.1	10.15	15.895	9.15
5103	TT	37.505	29.47	36.525	40.955	13.91	17.67	48.755		30.16	53	19.75	13.695	10.935
5104	TT	34.315	29.76	34.73	42.745	13.12	17.895	49.72	66	33.48	62.4	22.03	14.875	10.075	13.635
5118	TT	46.465	32.53	45.99	44.665	12.675	16.89	40.345	64	20.71	50.78	14.08	9.19	17.34	12.485
5121	TT		42.73	55.855				47.365	66	26.27		27.175	19.085	29.395	11.51
5130	TT				42.17		11.97		60		62.525		18.68	14.96	11.605
5139	TT	50.945	39.29	47.435		14.565	22.985	57.22	65					13.03
5140	TT	44.08	34.88	44.37	47.91	14.49	17.725	46.075	60	32.11	56.095	24.305	16.59	14.635	12.445
5152	TT			55.135	59.18	17.465			69	39.485	59.78	33.98	21.455		19.705
5160	TT	45.58	42.26	45.2	39.175	18.045	18.095	34.01	55	19.26	43.385	15.96	13.69	15.26	8.655
5163	TT	40.81	33.435	43.085		11.405	16.455	49.42	64	25.67	54.285	17.555	13.535	9.995	12.43
5164	TT	40.525	30.12	41	38.505	10.465	13.545	45.195	60	25.95	49.78	16.84	12.32	9.58	12.28
5167	TT					30.06	29.215		65	23.665	55.72		23.1	24.74	13.675
5188	TT	51.6	39.925	51.49	51.795	23.7	23.885	49.945	64.5	32.95	61.245	31.285	22.96	24.635	16.415
5214	TT	48.545	37.135	45.74	44.805	22.39	22.88	45.83	65	34.46		27.8	24.515	24.045	19.305
5216	TT			53.83		22.475	24.01		72.5	33.76	65.245	30.895	23.15	26.41	12.62
5261	TT				49.585		19.69		63.5	29.09		26.7	23.02	16.87	15.05
5268	TT		48.735	55.56		32.635	32.905	49.03	67	45.47	55.205		31.745	30.53
5290	TT					27.815	33.255		67.5			37.04	31.26	36.035	41.955
5293	TT							55.56	63.5
5343	TT	42.12			44.52	23.65		44.445		31.27	49.93		22.925	14.7
5349	TT	60.755				21.625		50.135	67.5		53.135	22.17	17.455	11.925
5400	TT	57.14	40.51	55.925	64.935	22.73	27.81	54.65	73.5	39.5	70.1	30.18	19.265	28.725	18.87
5405	TT	48.005		48.065	52.515	15.22	20.56				50.985	22.245	14.015	12.935
5430	TT			48.965		24.35		49.015	64.5			23.915	23.96		10.535
5431	TT	52.9	41.58	52.615	49.685	20.495	20.51		66.5	29.79		24.365	19.945
5483	TT					17.725	22.535	43.105		26.98	46.545	20.625	18.37	18.44	16.53
5518	TT	59.325	49.235	52.88	42.53	20.855	20.03	35.995	48.5	18.765	46.56	19.07	16.075		20.705
5545	TT	50.615	44.255	49.375	48.775	24.785	22.665	38.61		20.58	46.625	24.175	20.235	27.555	14.99
5703	TT	47.59	41.365	47.555	45.745	24.075	26.865	42.74	49	30.875	48.06	27.83	27.365	25.485	22.32
5834	TT	36.13	28.305	36.3	38.085	13.67	13.62	38.465	56	21.74	49.24	13.74	12.885	7.47	10.57
5851	TT	49.255	39.605	47.38	45.72	21.275	23.105	44.435	58	31.865	53.51	25.145	19.84	17.935	13.935
5857	TT	35.985	25.425	34.48	29.905	9.475	13.33	35.625	52	17.525	39.905	12.31	9.595	8.34	9.82
5998	TT	54.735	45.7	54.04	53.47	22.62	25.47	54.56	65	35.25	59.035	27.38	22.505	17.145	18.64
6062	TT	35.2	27.54	35.1	38.83	11.695		50.995	70	23.67	50.985	17.795	10.59	8.76	15.49
6094	TT	47.015	37.12	47.49	49.225	20.565	22.5	46.38	61.5	31.67	55.035	23.26	16.855	13.715	12.26
6101	TT	47.5	41.355		45.5	14.8	17.895	51.88		23.255	51.245	19.1	13.745	12.12
6102	TT	46.67	32.24	46.54		18.32	20.94	46.05	66	29.075	61.07	24.24	17.275	14.55	15.175
6111	TT	42.895	32.925	42.6	37.095	14.405	17.34	39.925		22.245	44.205	18.42	13.31	18.05	8.85
6125	TT							33.915	51
6200	TT	50.23	41.005	47.7	48.82	20.95	23.42	45.925	56	28.405	53.96	25.41	22.245	18.71	20.52
6363	TT	49.37	38.61	50.55	43.36	16.585	18.895	39.8		20.845	39.775	16.745	16.58	18.68	14.755
6770	TT	52.08	43.63	51.13	62.805	23.32	32.06	51.525	72	37.52	71.18		27.53	29.345	23.095
6772	TT	59.41	42.43	55.96	55.275	18.66	23.585	54.075	73	35.38	64.915	22.915	15.26	18.67	18.16
6778	TT	63.655	53.67	63.87	57.935	15.96	21.91	52.98	74.5	36.82	69.365	23.625	14.305	16.815	11.8
6784	TT	45.945	35.37	44.71	44.23	16.515	20.58		64.5	26.575	50.465	18.385	12.6	10.735	12.68
6787	TT				30.885	8.335	12.135		50	21.77	44.12	14.53	10.165	11.075	11.145
6818	TT	47.905	36.58	46.51	50.62	16.145	20.935	50.485	67	34.305	59.07	23.89	14.275	13.73	12.56
6852	TT	48.67	35.475	47.985	49.89	19.26		56.005	71	37.75	65.315	25.755	13.975	15.08	16.69
7010	TT	48.545	39.835	47.91	44.235	18.91	20.985	44.075	54	24.535	44.675	21.14	15.46	15.22	14.5
7011	TT	53.375	43.635	52.69	43.755	18.085	21.55	42.13	53	24.935	49.295	20.255	16.665	15.01	14
7117	TT	44.145	34.58	42.035	46.27	16.33	21.215	50.32	64	29.79	55.9	21.585	14.04	12.435	13.435
7120	TT	40.45	33.19	41.03	51.515	16.34	20.775	48.49	69.5	34.675	64.685	25.35	14.53	9.305
7124	TT	50.73	38.785	49.07	53.975	16.825	20.155		71.5	35.53	62.23	23.675	18.02	20.72	23.935
40	TC	66.935	54.58	68.29	69.68	26.255	31.865	68	78	47.715	78.69	39.775	30.035	24.575	25.055
45	TC	51.605	38.075	51.04	56.505	20.345	25.065	45.5	67	34.19	65.68	28.455	27.505	30.545	25.94
51	TC	44.625	40.13	46.75		17.42	20.48	52	67	35.12	64.92	26.54	20.215	14.65	16.96
57	TC	51.03	36.765	50.37	60.315	16.955	24.99	58.5	76	40.21	74.035	25.325	14.62	12.205	14.335
79	TC	41.665	32.41	39.625		15.25	17.575	44	67.5	29.845	55.815	17.59	12.665	10.425	9.185
100	TC	48.695	39.155	47.15	48.005	15.46	20.335	50.5	68	25.37	54.305	20.385	14.31	12.285	12.94
109	TC	47.625	33.92	45.18		14.92	19.42	46.5	67.5	28.265	57.725	22.025	13.69	14.975	25.385
112	TC	38.99	32.435	40.255	40.285	13.16	16.31	39.5	50.5	20.405	43.1	15.805	12.2	12.53	9.87
115	TC	39.245	28.125	38.755	36.845	10.1	11.465	38.5	52.5	19.82	43.36	14.185	9.955	7.255	8.315
127	TC	60	44.705	57.71	64.005	25.115	29.005	49	66	29.24	64.345	29.785	22.535	34.895	21.07
128	TC	51.275	41.97	52.07	58.71	19.01	22.875	56	72	38.445	66.755	27.72	19.165	16.605	20.945
132	TC	34.5	26.035	33.135	33.63	10.52	13.285	35.955	51.995	20.18	43.005	16.2	11.925	9.37	10.595
143	TC	47.45	33.075	44.765	47.135	15.33	19.565	42.26	63.175	24.435	54.895	19.965	13.265	21.965	10.28
144	TC	63.745	47.885	59.915	67.04	24.655	33.5	64.225	78.505	42.805	75.075	34.43	25.105	32.935	21.625
151	TC	54.01	41.705	50.375	57.42	18.975	24.325	48.42	63.805	30.05	59.575	23.68	17.15	18.155	15.585
152	TC	49.575	38.59	48.715	49.4	14.365	21.5	50.255	67.525	26.85	56.785	19.925	12.31	9.325	13.9
157	TC	60.485	47.91	56.395	56.03	18.46	23.565	59.185	76.29	38.38	69.395	26.39	15.86	15.985	15.15
178	TC	55	47.27	56.22	64.57	20.89	28.955	59.99	71.095	36.46	68.5	29.28	17.865	15.735	18.615
201	TC	56.76	38.635	51.05	62.445	23.285	27.465		70.685	29.455	62.155	28.485	23.74	35.275	20.95
3390	TC			59.9		23.825	22.29	47.645	73		70.63	25.785	18.88	22.28	12.79
3772	TC	52.555		49.685	47.02	18.745						27.41	18.435	29.025	16.45
4247	TC				39.445	22.46	23.105	39.055	9.5		46.765	16.075		10.98
4371	TC		36.725	47.84		14.86	21.555	44.595	59.5	28.3	56.67		14.975	15.705	13.555
4399	TC	40.79	34.53	42.935	55.38	16.365	21.15	55.14		40.555	69.615	25.745	14.225	10.065	14.49
4491	TC	55.265	44.305	46.39	48.13	20.565		44.705	67		58.04	18.56	13.76		22.905
4803	TC	45.925		44.925		12.39	15.205	40.985		28.38		19.955	12.905	14.055
4804	TC	52.2	44.475	49.005	47.995	25.17	24.075	38.715	61.5			17.055	13.165	17.845	13.66
4810	TC		38.21	47.795		18.09	25.88	58.915		44.18	68.625	28.105	16.27	18.38	14.98
4854	TC	25.04	20.27			12.72	12.965	41.15	59	31.185	48.13	20.7	17.045	13.98	12.355
4883	TC	56.08	44.775	53.795	57.085	26	27.78	51.945	67.5	31.745	65.14	33.235	24.765	31.655	21.845
4905	TC	54.335	41.655	52.94	61.185	18.625	25.97	62.435	73	41.685	71.42	32.085	20.175	20.22	16.41
4963	TC	51.495	40.73	49.315	52.215	15.685	22.16	54.185				27.215	17.115	18.13	17.65
4965	TC			45.355		17.08	21.685	54.88	73.5		70.07	30.285	15.98	18.31
4966	TC	55.53	43.62	52.51	60.585	25.565	29.225		69				23.97	32.33
4972	TC	53.46	42.665	48.235		15.985	18.025	47.355	68.5	24.965	53.525	20.975	13.92	13.525	11.53
4975	TC				49.79	17.21	24.165	51.49	67	35.36	68.845	30.57	14.755	23.205	7.29
5003	TC	50.94	42.715	47.055	48.605	23.525	25.13	38.995	61.5		47.19	18.425	14.11		12.01
5012	TC	50.645		43.66	47.59	18.09	22.715	49.4	66.5	36.615	69	27.015	14.855	18.09	7.48
5099	TC		33.79	44.155	52.45	12.63	20	54.685	67	31.835	63.835	22.745	13.97	9.49	13.33
5101	TC	38.995	32.835	42.9		16.75	18.665	49.175	68.5	27.98		30.06		16.33	17.8
5133	TC	59.825	49.78		46	21.495	20.475	49.185	68.5	21.56			15.01	18.48	11.59
5137	TC	58.175		58.98	58.56	22.825	23.54	57.625	70	37.61	61.985	32.275	22.64	21.735	15.13
5162	TC	62.66	53.755	62.625	57.14	26.6	27.065	49.22	69	34.81	59.505		21.175	28.735	10.89
5166	TC		42.095		53.92		27.825	60.215	72						16.79
5171	TC				52.86	14.135	25.995	57.815	68.5			27.545	14.26	22.84
5178	TC	55.385	38.795	52.71	55.49	16.455	22.695	63.35	78	39.42	68.255	26.1	14.44	14.075	13.795
5225	TC		47.49	59.11		28.765	32.21		74.5	38.99	74.11		29.875	37.685
5297	TC	46.65	44.615	51.4	55.82	23.29	21.39	50.3	68.5	31.5	61.135	25.05	17.745	16.02	16.88
5298	TC			50.46	56.845		31.385	50.98	70			30.19	24.68	18.725
5406	TC					16.825	18.565	44.155	60.5	30.185	52.075	21.185	19.81	17.465	16.105
5517	TC							43.955
5723	TC	51.49	39.765	49.64	51.415	23.66	26.23	44.515	61.5	27.285	60.44	27.4	23.75	33.105	19.17
5726	TC	54.655	43.97	52.38	54.72	16.825	21.445	53.425	69	31.93	64.28	24.82	16.79	16.565
6052	TC	57.145		55.42		27.185		46.075	68	33.31	62.27	30.58	24.255	28.765	17.86
6056	TC	71.015	56.54	69.165	76.09	40.145	44.05	56.765	77.5	38.36	78.395	44.535	38.97	59.16	30.86
6068	TC	52.725	41.87	52.675	50.87	19.12	21.84	42.56	57	34.425	61.95	26.05	19.23	24.255	14.245
6109	TC	60.905	50.56	60.265	51.51	20.48	22.025	54.66	67	27.67	56.455	22.75	16.87	17.945	16.9
6342	TC	60.96	50.4	58.025		27.64	32.435	55.49	65	28.205	62.6	27	20.69	28.045	17.02
6378	TC	44.24	34.115	42.935	47.425	14.38	18.415	44.93	66		57.785	21.035	12.47	18.015	10.13
6783	TC	44.165	37.66		53.065	15.07	21.585	47.12	66.5	34.785	64.69	24.46	13.125	8.165	15.605
6788	TC	46.975	31.945	43.495	48.02	12.025	18.72	47.1	65.5	28.11	57.245	19.165	10.485	12.475	12.665
7115	TC	50.155	38.63	48.49	58.02	20.155	25.655	59.885	73.5	38.375	61.115	27.54	18.155	14.14	14.885
7116	TC	58.7	40.935	55.25	53.845	17.105	22.16	54.63	67	33.265	65.5	26.43	16.955	25.115	18.345
3975	CC	59.12	40.29	55.27	63.545	25.895	26.77	58.245	66.255	52.075	70.015	34.41	19.925	25.25	29.805
5241	CC	50.91	38.085	43.565	51.24	22.71	24.345	46.145	52.33	37.09	58.415	31.54	21.65	22.15	26.135
6110	CC	49.265	39.985	45.17	46.775	15.845	18.775	44.93	60.5	24.94	53.165	19.475	13.23	10.21	12.79
Additional file 5: Supplementary Table 5 Methylation data (beta-values expressed as a percentage) used for mQTL analysis. P values calculated by linear regession or Mann-Whitney U test.
