# Supplementary material for: Identification of TMEM129, encoding a ubiquitin-protein ligase, as an effector gene of osteoarthritis genetic risk
Source: Arthritis Res Ther. 2022 Aug 8;24:189. doi: 10.1186/s13075-022-02882-y (PMC9358880; doi:10.1186/s13075-022-02882-y)
Supplement: Supplementary file 8 — Additional file 8: Supplementary Table 6. Lucia reporter analysis data. P-values calculated using unpaired t-test. [file 13075_2022_2882_MOESM8_ESM.xlsx]

## Sheet: Add File 8
Lucia Reporter Analysis
Plate 1							Plate 2							Plate 3							Plate 4							Plate 4							Plate 6
	1	2	3	4	5			1	2	3	4	5			1	2	3	4	5			1	2	3	4	5			1	2	3	4	5			1	2	3	4	5
A							A							A							A							A							A
B		887	2284	1117	962		B		835	3109	1087	1995		B		582	1180	1036	801		B		175	570	865	854		B		387	444	206	137		B		249	1727	604	1139
C		2326	1213	1157	1228		C		933	947	1217	802		C		3703	2634	1452	2794		C		1087	1292	2761	1631		C		480	1455	1114	863		C		314	1206	1702	1489
D		1713	1772	1724	1543		D		1572	1591	1693	1010		D		1149	3612	1248	1102		D		1234	1640	2544	1259		D		481	646	981	1025		D		2990	1578	624	1257
E		2552	1161	3059	1337		E		5126	1543	2497	904		E		970	28	1733	1840		E		1654	1234	1817	2765		E		1319	1150	650	910		E		803	962	736	1376
F		1994	1835	1057	2074		F		917	2818	1300	1128		F		1231	1846	833	1091		F		2152	1023	1866	1130		F		248	4251	571	780		F		807	1240	1276	1134
G		3054	1107	1229	1424		G		1130	1546	1407	1245		G		2533	925	974	1337		G		152	739	1155	653		G		187	390	539	246		G		156	1210	635	749
H							H							H							H							H							H
	1	2	3	4	5			1	2	3	4	5			1	2	3	4	5			1	2	3	4	5			1	2	3	4	5			1	2	3	4	5
A							A							A							A							A							A
B		103800	167200	164400	240800		B		153100	227600	129600	256000		B		60470	118900	173900	137000		B		26430	42550	121900	114200		B		32770	40220	81830	86700		B		29630	121400	117300	120200
C		198100	153700	136100	403700		C		176400	110900	209200	137200		C		69750	196600	143900	201300		C		99250	109300	234600	231000		C		56350	89610	101500	133200		C		89580	94900	113200	129400
D		159900	154800	151000	164500		D		276400	168100	192700	158400		D		114600	209100	205800	184000		D		113000	92100	281900	226700		D		71420	80040	97990	160000		D		208300	106300	145500	160700
E		206700	133900	198200	240100		E		242300	296500	154000	146700		E		134100	43	150100	271300		E		134600	119900	229700	316800		E		76790	63460	84960	97780		E		74350	112200	110000	166800
F		176600	204800	177100	256600		F		237000	173200	162200	161500		F		158000	207100	121700	156500		F		115700	69340	166300	262400		F		65230	86880	71580	111100		F		95610	115800	105900	184000
G		311700	156000	176300	271400		G		360400	214000	153400	215800		G		121500	126300	136900	229900		G		39090	76270	130900	105300		G		51600	52680	62480	73040		G		36560	87120	80120	164700
H							H							H							H							H							H
		EVM	EVUM	M	UM				EVM	EVUM	M	UM				EVM	EVUM	M	UM				EVM	EVUM	M	UM				EVM	EVUM	M	UM				EVM	EVUM	M	UM
		117.024	73.2049	147.18	250.312				183.353	73.2068	119.227	128.321				103.9	100.763	167.857	171.036				151.029	74.6491	140.925	133.724				84.677	90.5856	397.233	632.847				118.996	70.2953	194.205	105.531
		85.1677	126.711	117.632	328.746				189.068	117.107	171.898	171.072				18.8361	74.6393	99.1047	72.0472				91.3063	84.5975	84.9692	141.631				117.396	61.5876	91.1131	154.345				285.287	78.6899	66.51	86.904
		93.345	87.3589	87.587	106.61				175.827	105.657	113.822	156.832				99.7389	57.8904	164.904	166.969				91.5721	56.1585	110.81	180.064				148.482	123.901	99.8879	156.098				69.6656	67.3638	233.173	127.844
		80.9953	115.332	64.7924	179.581				47.2688	192.158	61.674	162.279				138.247	1.53571	86.6128	147.446				81.3785	97.1637	126.417	114.575				58.2183	55.1826	130.708	107.451				92.5903	116.632	149.457	121.221
		88.5657	111.608	167.55	123.722				258.451	61.462	124.769	143.174				128.351	112.189	146.098	143.446				53.7639	67.781	89.1211	232.212				263.024	20.4375	125.359	142.436				118.476	93.3871	82.9937	162.257
		102.063	140.921	143.45	190.59				318.938	138.422	109.026	173.333				47.9668	136.541	140.554	171.952				257.171	103.207	113.333	161.256				275.936	135.077	115.918	296.911				234.359	72	126.173	219.893
	Mean	94.5267	109.189	121.365	196.594			Mean	195.484	114.669	116.736	155.835			Mean	89.5068	80.5929	134.189	145.483			Mean	121.037	80.5928	110.929	160.577			Mean	157.956	81.1285	160.037	248.348			Mean	153.229	83.0613	142.085	137.275
		1.238	0.670441	1.55702	2.29246				0.937944	0.63842	0.609907	1.11906				1.16081	1.25027	1.87536	2.12223				1.24779	0.92625	1.16431	1.65925				0.536081	1.11657	2.51484	7.80054				0.77659	0.846306	1.26742	1.27052
		0.900991	1.16047	1.24443	3.01079				0.967175	1.02126	0.879345	1.49188				0.210443	0.926128	1.10723	0.893966				0.754369	1.04969	0.702012	1.75736				0.743221	0.759136	0.576827	1.90248				1.86183	0.947371	0.434056	1.04626
		0.987499	0.800069	0.926585	0.976383				0.899443	0.921409	0.582254	1.36769				1.11432	0.718306	1.84236	2.07176				0.756565	0.696818	0.915505	2.23424				0.940026	1.52722	0.632379	1.92408				0.45465	0.811012	1.52173	1.53915
		0.856851	1.05625	0.68544	1.64468				0.241804	1.67577	0.315493	1.4152				1.54455	0.0190552	0.967668	1.82951				0.672345	1.20561	1.04445	1.42165				0.368574	0.680187	0.827496	1.32445				0.604261	1.40417	0.975381	1.45941
		0.936938	1.02215	1.77251	1.1331				1.32211	0.535997	0.638257	1.24859				1.43398	1.39204	1.63226	1.77989				0.444195	0.841031	0.736314	2.8813				1.66518	0.251916	0.793635	1.75568				0.773195	1.12431	0.541632	1.95347
		1.07973	1.29062	1.51756	1.7455				1.63153	1.20714	0.557724	1.5116				0.535902	1.6942	1.57032	2.13359				2.12474	1.2806	0.936355	2.00087				1.74692	1.66497	0.733867	3.65976				1.52947	0.866829	0.82343	2.64736
	Mean	1	1	1.28392	1.80049			Mean	1	1	0.597163	1.359			Mean	1	1	1.4992	1.80516			Mean	1	1	0.916492	1.99245			Mean	1	1	1.01317	3.06116			Mean	1	1	0.927275	1.6527
Lucia Reporter analysis statistics
Unpaired t test					P value		Summary
Control vs. Unmethylated					0.0027		**
Control vs. Methylated					0.7646		ns
Unmethylated vs. Methylated					0.0076		**
Additional file 8: Supplementary Table 6. Lucia reporter analysis data. P-values calculated using unpaired t-test.
