# Supplementary material for: Identification of TMEM129, encoding a ubiquitin-protein ligase, as an effector gene of osteoarthritis genetic risk
Source: Arthritis Res Ther. 2022 Aug 8;24:189. doi: 10.1186/s13075-022-02882-y (PMC9358880; doi:10.1186/s13075-022-02882-y)
Supplement: Supplementary file 9 — Additional file 9: Supplementary Table 7. Data from the dCas9-TET1 experiment. P-values calculated using multiple paired t-tests with Holm-Šídák approach to account for multiple comparisons. [file 13075_2022_2882_MOESM9_ESM.xlsx]

## Sheet: Add File 9
Methylation Values																	RT-qPCR Analysis																										Statistical Testing
Guide	Sample	CpGs															Gene	Guide	Sample	18S	GAPDH	HPRT1	FAM53A	Mean of House Keepers (HK)	Normalise FAM53A to HK	2^-	Mean of biological	Fold Change (Mean of Biological/ Control average of biologicals)	Average of Biologicals	Sample	18S	GAPDH	HPRT1	FAM53A	Mean of House Keepers (HK)	Normalise FAM53A to HK	2^-	Mean of biological	Fold Change	Fold Change (Mean of Biological/ Control average of biologicals)	Average of Biologicals		Paired t-test with multiple comparisons (Holm-Šídák method)
		CpG1	CpG2	CpG3	CpG4	CpG5	CpG6	CpG7	CpG8	CpG9	CpG10	CpG11	CpG12	CpG13	CpG14		FAM53A	Guide 1	1.1	6.84988	19.6126	25.1727	30.4756	17.1718	13.3039	9.8887e-05	8.42649e-05	1.04912	8.62935e-05	Guide 1	7.1	6.37467	20.242	25.0822	30.5765	17.1487	13.4277	9.07504e-05	0.000107554	0.888898	0.000117689		Guide	Gene	Discovery?	P-value	Mean of Control	Mean of TET	Difference
Guide 1	1.1	67.855	77.55	77.49	93.535	78.15	69.8	83.14	71.39	62.165	91.195	82.69	71.025	85.27	65.83				1.2	6.63562	19.584	25.1776	30.8347		13.6629	7.70995e-05					7.2	6.34471	19.9459	24.9876	30.1098		12.961	0.000125412					Guide 1	FAM53A	No	0.701669	1	1.024	-0.02352
	1.2	69.565	71.645	72.665	91.345	75.02	67.77	79.845	68.61	59.115	87.56	74.99	64.865	74.18	62.305				1.3	6.87286	19.4844	25.1564	30.8402		13.6684	7.68081e-05					7.3	6.46189	19.9533	24.9464	30.3456		13.1969	0.000106501						SLBP	No	0.052686	1	1.189	-0.1889
	1.3	67.64	70.16	70.945	90.32	73.57	65.465	81.13	68.645	57.88	86.24	77.835	67.5	83.205					2.1	6.26592	19.171	24.6704	30.1148	16.7351	13.3797	9.3824e-05	8.70816e-05	1.08419			8.1	5.97092	19.5065	24.7473	29.9593	16.7106	13.2487	0.000102743	0.000109643	0.906164				TMEM129	Yes	0.000277	1	1.222	-0.2217
	1.4	72.845	75.08	75.86	92.435	76.1	67.98	82.005	69.45	56.42	85.755	69.485	62.06	67.915	55.335				2.2	6.58657	19.0335	24.6759	30.1869		13.4519	8.92462e-05					8.2	6.07047	19.4864	24.7953	30.0558		13.3452	9.60962e-05						TACC3	No	0.130433	1	1.103	-0.1035
	1.5	71.005	72.44	73.94	91.77	73.755	67.045	77.035	65.665	59.315	90.3	79.12	67.72	81.45	55.605				2.3	6.41443	19.1348	24.6631	30.378		13.6429	7.81747e-05					8.3	6.05935	19.2075	24.5519	29.6188		12.9082	0.00013009						FGFR3	No	0.738164	1	0.9857	0.01426
	1.6	68.845	73.41	73.785	93.635	77.2	68.705	80.43	68.27	60.495	91.18	79.15	65.3	82.97	63.07				3.1	5.68058	17.9396	24.1066	29.5038	15.9272	13.5766	8.18529e-05	8.28309e-05	1.03127			9.1	5.88935	19.118	24.3522	29.7781	16.4595	13.3186	9.78807e-05	0.00011952	0.987792			Guide 2	FAM53A	No	0.079017	1	1.077	-0.07745
	1.7	75.935	77.905	79.25	91.83	66.555	65.565	84.495	73.98	61.905	88.815	81.185	64.305	84.005	64.52				3.2	5.67545	18.0531	24.1444	29.5662		13.639	7.83893e-05					9.2	5.84879	19.1371	24.4622	29.3809		12.9214	0.000128907						SLBP	Yes	0.000166	1	1.145	-0.1453
	1.8	66.38	69.805	70.785	90.1	65.24	65.375	79.395	62.06	52.415	83.875	77.98	61.065	83.42	63.405				3.3	5.75853	17.9394	24.0471	29.3952		13.468	8.82506e-05					9.3	5.8562	19.2172	24.2545	29.3492		12.8897	0.000131773						TMEM129	No	0.014529	1	1.17	-0.17
	1.9	68.665	70.885	72.09	92.11	66.72	65.225	78.86	61.325	53.01	84.25	77.075	62.15	82.23	61.045				4.1	5.6009	18.3207	24.1422	29.3512	16.0187	13.3325	9.69431e-05	9.58662e-05	1.19356			10.1	6.82482	19.7863	25.0195	30.0056	17.1585	12.8471	0.000135718	0.000144113	1.19104				TACC3	No	0.531402	1	1.027	-0.02661
	1.1	68.12	69.12	70.045	87.34	64.27	64.35	83.185	67.05	62.02	89.33	79.635	60.84	83.37	62.135				4.2	5.76451	18.2956	24.1737	29.4169		13.3982	9.26292e-05					10.2	6.98799	20.1408	24.682	30.0689		12.9104	0.000129893						FGFR3	No	0.654499	1	0.9795	0.02052
	1.11	67.205	70.54	71.46	94.19	67.22	68.765	79.485	61.455	52.94	84.905	78.555	60.685	83.88	61.405				4.3	5.63274	18.2022	24.0363	29.3352		13.3165	9.80262e-05					10.3	6.48729	20.0187	24.4791	29.7087		12.5502	0.000166727					Guide 3	FAM53A	No	0.913271	1	1.007	-0.006981
	1.12	72.345	74.455	76.095	92.165	66.69	67.24	81.645	66.35	58.9	85.785	79.96	63.365	83.15	62.87				5.1	6.6956	19.4862	25.4011	30.7269	16.9923	13.7345	7.33664e-05	7.35683e-05	0.915946			11.1	5.88131	19.5897	24.5965	29.9698	16.6969	13.2728	0.000101036	0.000110721	0.915071				SLBP	No	0.988429	1	1.001	-0.001195
Guide 2	2.1	84.405	84.345	82.33	94.34	75.39	67.465		77.145	62.9	90.59	84.525	68.56	85.485	57.605				5.2	6.44775	18.9221	25.3144	30.7373		13.745	7.28363e-05					11.2	5.82879	19.5347	24.7071	29.8235		13.1265	0.000111822						TMEM129	No	0.647304	1	1.025	-0.02492
	2.2	80.84	80.94	79.5	91.985	74.5	66.13	75.12	77.93	68.675	92.205	85.095	72	86.165	60.545				5.3	6.31623	18.9263	25.4214	30.7047		13.7124	7.45021e-05					11.3	5.8615	19.4933	24.7795	29.73		13.0331	0.000119305						TACC3	No	0.80083	1	0.9833	0.01674
	2.3	83.445	82.44	81.37	96.035	76.015	68.14	75.985	78.13	66.225	93.26	84.695	71.9	85.87	61.455				6.1	6.02516	18.4838	24.381	29.6942	16.2253	13.469	8.81934e-05	9.41491e-05	1.17218			12.1	5.32648	19.2187	24.2114	28.9965	16.0785	12.918	0.00012921	0.000114585	0.947007				FGFR3	No	0.187478	1	0.945	0.05497
	2.4	79.025	76.545	75.27	89.98	71.275	63.085	64.125	71.94	63.985	93.595	85.09	68.505	83.855	59.795				6.2	5.92937	18.2306	24.4564	29.6641		13.4388	9.00541e-05					12.2	5.44119	18.5706	24.1639	29.3935		13.315	9.81243e-05
	2.5	75.895	77.06	75.13	87.42	70.87	62.49	67.705	71.38	64.025	91.055	82.28	68.005	83.97	45.585				6.3	5.96242	18.1279	24.4306	29.4536		13.2284	0.0001042					12.3	5.45567	18.3402	23.9782	29.1468		13.0684	0.000116421
	2.6	79.815	75.81	72.05			63.325	73.145	76.78	67.315	92.925	82.695	71.105	84.145	45.395			Guide 2	1.1	5.9242	18.2137	24.3412	29.6416	16.1817	13.4599	8.87476e-05	9.09087e-05	1.13184	8.93615e-05	Guide 2	7.1	5.54172	18.9515	24.2924	29.4623	16.353	13.1092	0.000113168	0.000126981	1.04945	0.000126119
	2.7	80.185	82.175	80.12	91.835	65.03	62.58	69.43	71.12	62.675	89.02	81.34	62.17	83	59.485				1.2	5.91573	18.2758	24.2964	29.8259		13.6442	7.8104e-05					7.2	5.70299	18.9261	24.5804	29.4339		13.0809	0.000115416
	2.8	83.315	84.735	82.64	92.55	68.63	65.905	64.99	69.595	61.38	89.155	81.105	63.795	83.365	60.72				1.3	5.97333	18.4202	24.2747	29.3871		13.2054	0.000105875					7.3	5.76499	19.2017	24.2156	29.0333		12.6803	0.000152357
	2.9	83.295	85.755	83.48	92.42	66.85	66.645	76.815	77.075	65.895	91.49	82.835	62.455	84.14	61.44				2.1	5.89618	18.6143	24.4622	29.7553	16.331	13.4243	9.09665e-05	8.79181e-05	1.09461			8.1	5.3598	18.9442	24.2826	29.3023	16.2694	13.0329	0.000119316	0.000131927	1.09033
	2.1	84.275	85.65	83.305	92.885	68.035	68.205	71.885	72.7	62.455	90.64	83.775	64.95		59.65				2.2	5.89103	18.5463	24.5218	29.8027		13.4717	8.80297e-05					8.2	5.47035	19.356	24.0047	29.2527		12.9833	0.000123495
	2.11	80.68	82.54	79.47	91.39	65.97	63.42	71.96	73.195	62.88	90.34	82.915	64.545	84.69	60.16				2.3	5.98645	18.5888	24.4722	29.8573		13.5263	8.47582e-05					8.3	5.86746	19.4735	23.666	28.9439		12.6745	0.00015297
	2.12	80.99	82.805	80.54	90.63	67.3	65.255	72.97	72.61	61.145	88.84	83.105	60.355	82.53	60.715				3.1	6.42918	18.9469	25.9322	30.97	16.9371	14.0329	5.96571e-05	6.0027e-05	0.747353			9.1	5.96591	19.7664	24.7562	30.0694	16.8614	13.208	0.000105679	0.000115989	0.958611
Guide 3	3.1	81.89	82.61	79.4	82.855	66.695	53.715	89.37	84.31	66.415	92.465	83.45	71.85	71.27	66.765				3.2	6.02626	18.893	25.8406	31.0112		14.0741	5.7978e-05					9.2	6.19046	19.7768	24.8906	29.7947		12.9333	0.000127847
	3.2	78.165	77.105	75.255	91.515	71.565	62.58	87.11	81.345	66.505	92.005	83.155	69.795	72.935					3.3	5.97813	18.5157	25.8716	30.9041		13.967	6.24458e-05					9.3	5.90276	19.547	24.9565	29.9545		13.0931	0.000114441
	3.3	71.375	72.06	67.995	88.51	58.69	50.76	86.665	76.815	68.035	92.83	85.62	72.005	76.255	62.63				4.1	5.98602	18.7878	24.4282	29.5969	16.3613	13.2356	0.000103676	9.68488e-05	1.2058			10.1	6.32079	20.5355	25.0891	30.0673	17.1501	12.9172	0.000129285	0.000116797	0.965283
	3.4	82.735	83.71	81.17	93.335	73.525	66.95	90.53	82.78	68.115	92.995	85.315	69.305	73.255	62.28				4.2	5.98695	18.6401	24.4113	29.7198		13.3586	9.52078e-05					10.2	6.33771	19.9998	25.2012	30.2794		13.1293	0.000111608
	3.5	82.655	82.535	80.895	92.675	73.165	64.57	91.155	83.19	65.21	92.155	81.035	67.645	70.535	56.245				4.3	5.97889	18.5908	24.4415	29.7746		13.4133	9.1663e-05					10.3	5.9031	20.0155	24.9484	30.3069		13.1568	0.000109497
	3.6	80.625	79.99	78.14	92.25	73.485	65.585	85.735	82.635	67.62	94.13	82.76	71.92	74.35	60.415				5.1	6.03521	18.4646	24.5602	29.6349	16.3325	13.3024	9.89851e-05	0.000100242	1.24804			11.1	5.86377	19.3575	24.9242	29.9698	16.6507	13.319	9.78516e-05	0.000125193	1.03467
	3.7	83.405	86.09	85.53	90.215	63.815	59.72	87.13	77.785	59.415	87.535	80.645	62.41	74.71	58.54				5.2	6.01806	18.4568	24.4564	29.6218		13.2893	9.98884e-05					11.2	5.87017	19.2543	24.451	29.565		12.9143	0.000129544
	3.8	84.13	86.535	84.855	90.805	66.33	60.02	87.53	77.025	62.035	89.115	81.215	64.375	74.86	63.67				5.3	5.93781	18.605	24.4582	29.5937		13.2613	0.000101851					11.3	5.87655	19.6255	24.6334	29.371		12.7203	0.000148183
	3.9	82.405	84.56	83.705	92.11	65.53	60.225	88.475	76.175	62.56	90.45	82.105	65.175	73.7	61.49				6.1	5.97055	18.5206	24.607	29.6458	16.2749	13.3709	9.43963e-05	0.000100225	1.24783			12.1	5.61141	19.3758	24.7876	29.6834	16.6448	13.0387	0.000118843	0.000139826	1.15562
	3.1	84.295	85.22	83.595	94.15	64.335	57.625	89.33	77.72	62.09	88.31	82.425	62.515	71.46	63.64				6.2	5.84872	18.423	24.4359	29.5076		13.2327	0.000103889					12.2	5.6346	19.6917	24.4887	29.5308		12.886	0.000132108
	3.11	83.195	85.915	84.785	91.305	67.3	60.455	88.575	79.045	62.755	90.09	81.96	63.29	74.39	63.57				6.3	5.88653	18.3305	24.4515	29.5286		13.2537	0.000102389					12.3	5.88861	19.7814	24.5431	29.1795		12.5347	0.000168527
	3.12	84.525	86.355	85.01	82.04	58.78	54.28	88.485	75.73	63.115	88.18	81.285	62.75	73.63	62.505			Guide 3	1.1	6.15951	18.7428	25.1883	30.4242	16.5665	13.8578	6.7359e-05	7.33598e-05	0.913351	8.76471e-05	Guide 3	7.1	5.84279	19.522	24.4568	30.2369	16.5029	13.7339	7.33964e-05	9.22474e-05	0.762393	0.000111648
Control	C.1	82.08	76.315	79.085	94.27	64.04	67.375	92.95	86.41	66.53	93.79	85.855	71.685	83.325	68.495				1.2	6.04771	18.7215	25.0258	30.3843		13.8178	6.92514e-05					7.2	5.71653	19.3457	24.3105	29.7471		13.2441	0.000103066
	C.2	83.39	83.495	82.095	95.035	78.225	70.74	91.18	85.83	68.325	94.985	85.695	73.355	86.095	63.88				1.3	5.79198	18.2763	25.1445	30.1149		13.5484	8.34691e-05					7.3	5.81695	19.0513	24.4639	29.7866		13.2837	0.00010028
	C.3	79.85	79.71	78.295	93.265	63.78	53.24	88.79	84.725	67.435	93.355	87.795	67.665	86.14	61.835				2.1	5.51847	17.9303	24.1645	29.1911	15.8139	13.3772	9.39872e-05	9.42959e-05	1.17401			8.1	5.88765	19.953	24.9196	29.6637	16.7859	12.8778	0.000132858	0.000128428	1.06141
	C.4	74.325	74.99	69.495	82.65	65.265	55.485	87.165	83.935	68.32	93.805	82.13	69.675	86.25	63.935				2.2	5.65883	17.6701	24.07	29.0692		13.2553	0.000102273					8.2	5.9628	19.4801	24.967	29.9459		13.16	0.000109257
	C.5	78.475	77.74	75.485	90.875	73.985	66.36	78.955	75.55	68.155	94.04	86.19	72.465	85.92					2.3	5.52938	17.7041	24.0794	29.3087		13.4948	8.66276e-05					8.3	5.87228	19.1509	24.8796	29.5559		12.77	0.000143169
	C.6	81.74	81.885	79.065	96.435	77.795	69.905	93.095	86.33	66.925	94.215	87.145	71.2	86.47	56.315				3.1	6.10061	18.4838	24.6403	29.6247	16.4117	13.213	0.000105316	9.3576e-05	1.16505			9.1	5.57071	19.0103	24.6027	29.5533	16.3936	13.1597	0.00010928	0.000120363	0.99476
	C.7	84.415	87.345	85.005	94.34	63.605	60.9	89.205	80.765	68.585	92.98	84.725	65.925	84.8	63.95				3.2	6.03733	18.5351	24.7893	29.7528		13.3411	9.63661e-05					9.2	5.72013	18.9404	24.3785	29.4014		13.0077	0.000121417
	C.8	84.93	87.14	86.2	88.345	65.035	61.37	92.05	81.515	69.265	93.265	84.825	65.34	86.24					3.3	5.9933	18.4573	24.6683	30.0386		13.6269	7.90461e-05					9.3	5.63165	19.246	24.4424	29.2985		12.9049	0.000130393
	C.9	84.345	87.03	85.82	95.245	67.87	63.955	90.27	80.235	66.86	90.745	84.2	64.135	85.52	63.38				4.1	5.95508	18.3725	24.6029	29.757	16.2417	13.5153	8.54074e-05	8.45838e-05	1.05309			10.1	5.07293	18.6678	23.5238	28.7845	15.7627	13.0218	0.000120241	0.000130938	1.08216
	C.10	84.7	87.34	85.8	97.525	67.175	62.79	89.405	80.1	65.26	91.02	83.275	65.32	83.52	65.355				4.2	5.71653	18.4281	24.4486	29.8453		13.6036	8.03373e-05					10.2	5.14906	18.6998	23.4298	28.7308		12.9681	0.000124799
	C.11	83.625	86.565	85.425	95.255	66.485	61.64	89.925	79.645	64.85	92.01	84.23	65.66	84.295	66.365				4.3	5.85735	18.3879	24.4064	29.7137		13.472	8.80068e-05					10.3	5.32413	18.6779	23.3189	28.487		12.7243	0.000147775
	C.12	82.5	86.1	84.34	94.695	63.625	60	89.485	77.835	64.625	90.04	83.79	63.22	83.705	63.565				5.1	6.10065	18.2711	25.1224	30.7438	16.3927	14.3511	4.78507e-05	7.38868e-05	0.919912			11.1	5.31143	18.9248	24.0728	29.498	16.0665	13.4315	9.0515e-05	9.40385e-05	0.777196
																			5.2	5.75742	18.1884	25.1165	30.7906		14.3979	4.63226e-05					11.2	5.51299	18.8107	23.9656	29.3591		13.2926	9.96619e-05
Additional file 9: Supplementary Table 7. Data from the dCas9-TET1 experiment. P-values were calculated using multiple paired t-tests with Holm-Šídák approach to account for multiple comparisons.																			5.3	5.84899	17.9109	25.2181	29.3301		12.9374	0.000127487					11.3	5.23358	18.6644	24.1021	29.4755		13.409	9.19388e-05
																			6.1	5.73972	18.419	24.1421	29.4541	16.0576	13.3965	9.2738e-05	0.00010618	1.32197			12.1	5.92378	19.6199	24.661	29.9589	16.7208	13.2381	0.000103501	0.000103871	0.858461
																			6.2	5.81428	18.1967	24.224	29.069		13.0115	0.000121104					12.2	5.93478	19.5212	24.6648	29.9766		13.2558	0.000102236
																			6.3	5.70716	18.0441	24.2311	29.2791		13.2215	0.000104698					12.3	5.93263	19.516	24.7129	29.9261		13.2053	0.000105876
																		Control	1.1	5.69535	17.5674	23.9831	29.3832	15.7066	13.6767	7.63674e-05	8.30013e-05	1.03339	8.03194e-05	Control	7.1	6.48616	20.201	25.4084	30.4397	17.414	13.0256	0.00011992	0.000134255	1.10957	0.000120997
																			1.2	5.52071	17.4921	23.9825	29.237		13.5305	8.4512e-05					7.2	6.56444	20.1043	25.504	30.1795		12.7655	0.000143617
																			1.3	5.4718	17.6664	23.9797	29.1767		13.4701	8.81244e-05					7.3	6.57131	20.5108	25.3758	30.2243		12.8103	0.000139229
																			2.1	5.91823	18.3385	24.3337	29.6929	16.0834	13.6095	8.00071e-05	8.35022e-05	1.03963			8.1	5.21417	19.0612	24.263	28.8751	16.1669	12.7082	0.000149431	0.000152416	1.25966
																			2.2	5.76437	18.2139	24.2679	29.6315		13.5482	8.34834e-05					8.2	5.24768	19.218	24.037	28.8977		12.7309	0.000147107
																			2.3	5.74923	18.0081	24.1565	29.5717		13.4884	8.70162e-05					8.3	5.44338	19.5342	23.4834	28.7701		12.6033	0.000160709
																			3.1	5.96149	18.4239	24.7766	30.0747	16.2667	13.808	6.9721e-05	6.33458e-05	0.788673			9.1	5.41659	19.2915	24.1467	29.8388	16.3503	13.4885	8.70052e-05	0.000113736	0.939985
																			3.2	5.75262	18.2706	24.8412	30.335		14.0684	5.82105e-05					9.2	5.57708	19.2455	24.1814	29.2598		12.9095	0.000129975
																			3.3	5.68128	17.8834	24.8089	30.2416		13.9749	6.21058e-05					9.3	5.57702	19.0878	24.6292	29.325		12.9747	0.000124227
																			4.1	5.81446	18.1301	24.2854	29.8441	15.8856	13.9585	6.28172e-05	7.10453e-05	0.884534			10.1	5.71553	19.2382	24.7045	29.3013	16.4653	12.836	0.000136767	0.000113375	0.937007
																			4.2	5.29997	17.7914	24.2827	29.5811		13.6955	7.53767e-05					10.2	5.61961	18.9235	24.8524	29.6798		13.2145	0.000105203
																			4.3	5.30893	17.777	24.2802	29.5894		13.7039	7.4942e-05					10.3	5.56252	18.9946	24.5769	29.7799		13.3146	9.81559e-05
																			5.1	5.92151	18.3229	24.4385	29.6093	16.2188	13.3905	9.31229e-05	9.43865e-05	1.17514			11.1	5.27522	18.8567	23.8619	29.4273	16.0173	13.41	9.18728e-05	0.000103502	0.855408
																			5.2	5.91674	18.3426	24.4396	29.6442		13.4254	9.08966e-05					11.2	5.4228	18.6346	23.8431	29.2891		13.2717	0.000101113
																			5.3	5.95581	18.2907	24.3411	29.519		13.3002	9.91402e-05					11.3	5.35871	18.9773	23.9256	29.0722		13.0548	0.00011752
																			6.1	5.72545	18.1286	24.2859	29.4583	16.0002	13.4581	8.88594e-05	8.66356e-05	1.07864			12.1	5.16799	18.6435	23.8183	29.1464	15.8333	13.3131	9.8257e-05	0.0001087	0.898365
																			6.2	5.7412	18.0513	24.2213	29.5261		13.5258	8.47842e-05					12.2	5.06748	18.5525	23.7694	29.0588		13.2254	0.000104411
																			6.3	5.67422	17.8541	24.3199	29.5011		13.5009	8.6263e-05					12.3	5.07897	18.7317	23.6703	28.8174		12.984	0.000123431
																	Gene	Guide	Sample	18S	GAPDH	HPRT1	SLBP	Mean of House Keepers (HK)	Normalise SLBP to HK	2^-column H	Mean of biological	Fold Change (Mean of Biological/ Control average of biologicals)	Average of Biologicals	Guide	Sample	18S	GAPDH	HPRT1	SLP	Mean of House Keepers (HK)	Normalise SLBP to HK	2^-	Mean of biological	Fold Change (Mean of Biological/ Control average of biologicals)	Average of Biologicals
																	SLBP	Guide 1	1.1	6.84988	19.6126	25.1727	24.7885	17.1718	7.6167	0.005095	0.0050836	1.18173	0.00541711	Guide 1	7.1	6.37467	20.242	25.0822	24.524	17.1487	7.37529	0.00602304	0.00629579	1.10316	0.00638325
																			1.2	6.63562	19.584	25.1776	24.7323		7.56048	0.00529748					7.2	6.34471	19.9459	24.9876	24.1756		7.02684	0.00766852
																			1.3	6.87286	19.4844	25.1564	24.8571		7.68533	0.00485831					7.3	6.46189	19.9533	24.9464	24.7372		7.58843	0.00519582
																			2.1	6.26592	19.171	24.6704	24.124	16.7351	7.38894	0.00596635	0.00608165	1.41374			8.1	5.97092	19.5065	24.7473	24.0019	16.7106	7.29131	0.00638405	0.00654153	1.14622
																			2.2	6.58657	19.0335	24.6759	24.071		7.33596	0.00618952					8.2	6.07047	19.4864	24.7953	23.9906		7.28001	0.00643428
																			2.3	6.41443	19.1348	24.6631	24.0946		7.35956	0.00608907					8.3	6.05935	19.2075	24.5519	23.9095		7.19892	0.00680626
																			3.1	5.68058	17.9396	24.1066	23.584	15.9272	7.65682	0.00495528	0.00571029	1.32741			9.1	5.88935	19.118	24.3522	23.7469	16.4595	7.28744	0.00640119	0.00587437	1.02932
																			3.2	5.67545	18.0531	24.1444	23.308		7.38078	0.00600016					9.2	5.84879	19.1371	24.4622	24.3522		7.89266	0.00420797
																			3.3	5.75853	17.9394	24.0471	23.2665		7.33924	0.00617544					9.3	5.8562	19.2172	24.2545	23.6151		7.15556	0.00701394
																			4.1	5.6009	18.3207	24.1422	23.4656	16.0187	7.44686	0.00573156	0.00596589	1.38683			10.1	6.82482	19.7863	25.0195	24.2433	17.1585	7.08483	0.00736635	0.00901088	1.57891
																			4.2	5.76451	18.2956	24.1737	23.4351		7.41639	0.00585388					10.2	6.98799	20.1408	24.682	23.7801		6.62159	0.0101555
																			4.3	5.63274	18.2022	24.0363	23.3264		7.30763	0.00631223					10.3	6.48729	20.0187	24.4791	23.8747		6.71622	0.00951077
																			5.1	6.6956	19.4862	25.4011	24.6803	16.9923	7.68797	0.00484942	0.00446665	1.03832			11.1	5.88131	19.5897	24.5965	24.3666	16.6969	7.66962	0.00491151	0.00485728	0.851105
																			5.2	6.44775	18.9221	25.3144	24.7433		7.75091	0.00464241					11.2	5.82879	19.5347	24.7071	24.1229		7.42598	0.00581508
																			5.3	6.31623	18.9263	25.4214	24.9917		7.99931	0.00390811					11.3	5.8615	19.4933	24.7795	24.7196		8.0227	0.00384526
																			6.1	6.02516	18.4838	24.381	23.7837	16.2253	7.55848	0.00530482	0.00519461	1.20754			12.1	5.32648	19.2187	24.2114	23.495	16.0785	7.41655	0.00585325	0.00571963	1.00221
																			6.2	5.92937	18.2306	24.4564	23.804		7.57874	0.00523085					12.2	5.44119	18.5706	24.1639	23.4764		7.39794	0.00592924
																			6.3	5.96242	18.1279	24.4306	23.8553		7.63003	0.00504816					12.3	5.45567	18.3402	23.9782	23.6176		7.53914	0.00537641
																		Guide 2	1.1	5.9242	18.2137	24.3412	23.8489	16.1817	7.66723	0.00491965	0.00517074	1.20199	0.00513925	Guide 2	7.1	5.54172	18.9515	24.2924	23.5098	16.353	7.15675	0.00700815	0.00604182	1.05866	0.00625482
																			1.2	5.91573	18.2758	24.2964	23.7809		7.59918	0.00515725					7.2	5.70299	18.9261	24.5804	23.8822		7.52914	0.00541383
																			1.3	5.97333	18.4202	24.2747	23.7051		7.52342	0.00543532					7.3	5.76499	19.2017	24.2156	23.807		7.45395	0.00570347
																			2.1	5.89618	18.6143	24.4622	23.8331	16.331	7.50201	0.00551656	0.00575871	1.33867			8.1	5.3598	18.9442	24.2826	23.3217	16.2694	7.05229	0.00753442	0.0081479	1.42769
																			2.2	5.89103	18.5463	24.5218	23.7316		7.40059	0.00591835					8.2	5.47035	19.356	24.0047	23.1621		6.89275	0.00841544
																			2.3	5.98645	18.5888	24.4722	23.7506		7.41951	0.00584122					8.3	5.86746	19.4735	23.666	23.1488		6.87937	0.00849383
																			3.1	6.42918	18.9469	25.9322	24.9629	16.9371	8.02583	0.00383694	0.0037147	0.863519			9.1	5.96591	19.7664	24.7562	24.4349	16.8614	7.5735	0.00524988	0.00506508	0.887516
																			3.2	6.02626	18.893	25.8406	25.0771		8.14006	0.00354484					9.2	6.19046	19.7768	24.8906	24.1453		7.28388	0.00641702
																			3.3	5.97813	18.5157	25.8716	24.9912		8.05416	0.00376233					9.3	5.90276	19.547	24.9565	25.0082		8.14679	0.00352834
																			4.1	5.98602	18.7878	24.4282	23.8882	16.3613	7.52692	0.00542216	0.00537622	1.24976			10.1	6.32079	20.5355	25.0891	24.8196	17.1501	7.66951	0.00491187	0.00500146	0.876368
																			4.2	5.98695	18.6401	24.4113	23.9433		7.58201	0.00521902					10.2	6.33771	19.9998	25.2012	24.7131		7.56302	0.00528815
																			4.3	5.97889	18.5908	24.4415	23.8709		7.50964	0.00548748					10.3	5.9031	20.0155	24.9484	24.8516		7.70144	0.00480435
																			5.1	6.03521	18.4646	24.5602	23.9394	16.3325	7.60693	0.00512962	0.00543613	1.26368			11.1	5.86377	19.3575	24.9242	23.7709	16.6507	7.1202	0.00718798	0.00647051	1.13378
																			5.2	6.01806	18.4568	24.4564	23.8754		7.54294	0.00536226					11.2	5.87017	19.2543	24.451	24.2212		7.57048	0.00526088
																			5.3	5.93781	18.605	24.4582	23.7581		7.42563	0.0058165					11.3	5.87655	19.6255	24.6334	23.8168		7.16614	0.00696266
																			6.1	5.97055	18.5206	24.607	23.9224	16.2749	7.64743	0.00498761	0.00537899	1.2504			12.1	5.61141	19.3758	24.7876	24.0643	16.6448	7.41957	0.005841	0.00680216	1.19189
																			6.2	5.84872	18.423	24.4359	23.7496		7.4747	0.00562201					12.2	5.6346	19.6917	24.4887	23.7965		7.15175	0.0070325
																			6.3	5.88653	18.3305	24.4515	23.7741		7.4992	0.00552734					12.3	5.88861	19.7814	24.5431	23.6973		7.05256	0.007533
																		Guide 3	1.1	6.15951	18.7428	25.1883	24.6728	16.5665	8.10629	0.00362881	0.0035793	0.832044	0.00447165	Guide 3	7.1	5.84279	19.522	24.4568	24.1103	16.5029	7.60737	0.00512805	0.00503528	0.882293	0.00549536
																			1.2	6.04771	18.7215	25.0258	24.6236		8.05715	0.00375453					7.2	5.71653	19.3457	24.3105	23.8533		7.3504	0.00612785
																			1.3	5.79198	18.2763	25.1445	24.7861		8.21966	0.00335457					7.3	5.81695	19.0513	24.4639	24.5239		8.02095	0.00384992
																			2.1	5.51847	17.9303	24.1645	23.3881	15.8139	7.57425	0.00524716	0.00522625	1.21489			8.1	5.88765	19.953	24.9196	24.3945	16.7859	7.60866	0.00512347	0.0051897	0.909353
																			2.2	5.65883	17.6701	24.07	23.352		7.53809	0.00538032					8.2	5.9628	19.4801	24.967	24.2573		7.47146	0.00563465
																			2.3	5.52938	17.7041	24.0794	23.443		7.62914	0.00505126					8.3	5.87228	19.1509	24.8796	24.4853		7.69945	0.00481099
																			3.1	6.10061	18.4838	24.6403	24.0833	16.4117	7.67156	0.00490492	0.00488013	1.13443			9.1	5.57071	19.0103	24.6027	23.8496	16.3936	7.45594	0.0056956	0.00544445	0.95399
																			3.2	6.03733	18.5351	24.7893	24.0124		7.6007	0.00515184					9.2	5.72013	18.9404	24.3785	24.0144		7.62073	0.0050808
																			3.3	5.9933	18.4573	24.6683	24.181		7.76929	0.00458363					9.3	5.63165	19.246	24.4424	23.8851		7.49149	0.00555695
																			4.1	5.95508	18.3725	24.6029	23.9343	16.2417	7.69259	0.00483391	0.00510442	1.18657			10.1	5.07293	18.6678	23.5238	23.232	15.7627	7.46932	0.00564299	0.00693621	1.21538
																			4.2	5.71653	18.4281	24.4486	23.8167		7.57503	0.00524432					10.2	5.14906	18.6998	23.4298	22.8908		7.12812	0.00714861
																			4.3	5.85735	18.3879	24.4064	23.8193		7.57759	0.00523503					10.3	5.32413	18.6779	23.3189	22.7254		6.96271	0.00801704
																			5.1	6.10065	18.2711	25.1224	24.6343	16.3927	8.24155	0.00330404	0.00292965	0.681026			11.1	5.31143	18.9248	24.0728	23.5875	16.0665	7.52098	0.00544451	0.00530688	0.929884
																			5.2	5.75742	18.1884	25.1165	24.9455		8.55282	0.00266284					11.2	5.51299	18.8107	23.9656	23.4214		7.35491	0.00610875
																			5.3	5.84899	17.9109	25.2181	24.8617		8.46903	0.00282206					11.3	5.23358	18.6644	24.1021	23.9055		7.83902	0.00436737
																			6.1	5.73972	18.419	24.1421	23.613	16.0576	7.55544	0.00531601	0.00511016	1.18791			12.1	5.92378	19.6199	24.661	24.3853	16.7208	7.66451	0.00492891	0.00505967	0.886567
																			6.2	5.81428	18.1967	24.224	23.6881		7.63053	0.00504638					12.2	5.93478	19.5212	24.6648	24.2604		7.53961	0.00537466
																			6.3	5.70716	18.0441	24.2311	23.7107		7.65309	0.00496809					12.3	5.93263	19.516	24.7129	24.4011		7.68026	0.00487543
																		Control	1.1	5.69535	17.5674	23.9831	23.519	15.7066	7.8124	0.00444869	0.00471717	1.09655	0.00430182	Control	7.1	6.48616	20.201	25.4084	24.5745	17.414	7.16044	0.00699027	0.00568369	0.995911	0.00570703
																			1.2	5.52071	17.4921	23.9825	23.4607		7.75413	0.00463207					7.2	6.56444	20.1043	25.504	25.1415		7.72744	0.00471857
																			1.3	5.4718	17.6664	23.9797	23.3302		7.62359	0.00507074					7.3	6.57131	20.5108	25.3758	24.9624		7.54834	0.00534224
																			2.1	5.91823	18.3385	24.3337	23.9115	16.0834	7.82813	0.00440047	0.0045847	1.06576			8.1	5.21417	19.0612	24.263	23.5779	16.1669	7.41099	0.00587582	0.00750942	1.31582
																			2.2	5.76437	18.2139	24.2679	23.7765		7.69314	0.00483206					8.2	5.24768	19.218	24.037	23.1036		6.93669	0.00816295
																			2.3	5.74923	18.0081	24.1565	23.8723		7.78896	0.00452158					8.3	5.44338	19.5342	23.4834	23.047		6.88011	0.00848948
																			3.1	5.96149	18.4239	24.7766	24.6404	16.2667	8.3737	0.00301484	0.00298985	0.69502			9.1	5.41659	19.2915	24.1467	23.8793	16.3503	7.529	0.00541432	0.00494864	0.867112
																			3.2	5.75262	18.2706	24.8412	24.629		8.36231	0.00303873					9.2	5.57708	19.2455	24.1814	23.865		7.51466	0.00546842
																			3.3	5.68128	17.8834	24.8089	24.6885		8.4218	0.00291598					9.3	5.57702	19.0878	24.6292	24.3294		7.97913	0.00396318
																			4.1	5.81446	18.1301	24.2854	23.9279	15.8856	8.04228	0.00379345	0.00400767	0.931622			10.1	5.71553	19.2382	24.7045	24.4357	16.4653	7.97038	0.00398728	0.0045694	0.800662
																			4.2	5.29997	17.7914	24.2827	23.8267		7.94113	0.00406895					10.2	5.61961	18.9235	24.8524	24.1707		7.70536	0.00479132
																			4.3	5.30893	17.777	24.2802	23.7946		7.90899	0.00416061					10.3	5.56252	18.9946	24.5769	24.1296		7.66431	0.00492961
																			5.1	5.92151	18.3229	24.4385	24.1357	16.2188	7.91688	0.00413791	0.00443978	1.03207			11.1	5.27522	18.8567	23.8619	23.3436	16.0173	7.32622	0.00623145	0.00560871	0.982772
																			5.2	5.91674	18.3426	24.4396	24.0364		7.81757	0.00443277					11.2	5.4228	18.6346	23.8431	23.8075		7.79018	0.00451774
																			5.3	5.95581	18.2907	24.3411	23.9371		7.71827	0.00474865					11.3	5.35871	18.9773	23.9256	23.3798		7.36244	0.00607694
																			6.1	5.72545	18.1286	24.2859	23.7218	16.0002	7.72159	0.00473773	0.00507174	1.17898			12.1	5.16799	18.6435	23.8183	23.4353	15.8333	7.60192	0.00514749	0.00592233	1.03772
																			6.2	5.7412	18.0513	24.2213	23.4983		7.49813	0.00553144					12.2	5.06748	18.5525	23.7694	23.1673		7.33394	0.00619818
																			6.3	5.67422	17.8541	24.3199	23.6597		7.65951	0.00494604					12.3	5.07897	18.7317	23.6703	23.1163		7.28292	0.00642131
																	Gene	Guide	Sample	18S	GAPDH	HPRT1	TMEM129	Mean of House Keepers (HK)	Normalise TMEM129 to HK	2^-column H	Mean of biological	Fold Change (Mean of Biological/ Control average of biologicals)	Average of Biologicals	Guide	Sample	18S	GAPDH	HPRT1	TMEM129	Mean of House Keepers (HK)	Normalise TMEM129 to HK	2^-	Mean of biological	Fold Change (Mean of Biological/ Control average of biologicals)	Average of Biologicals
																	TMEM129	Guide 1	1.1	6.84988	19.6126	25.1727	28.7342	17.1718	11.5624	0.000330645	0.000324509	1.09391	0.000357082	Guide 1	7.1	6.37467	20.242	25.0822	29.6748	17.1487	12.526	0.000169546	0.000191497	1.2424	0.000191063
																			1.2	6.63562	19.584	25.1776	28.7033		11.5315	0.000337813					7.2	6.34471	19.9459	24.9876	29.2781		12.1294	0.000223203
																			1.3	6.87286	19.4844	25.1564	28.8504		11.6786	0.000305069					7.3	6.46189	19.9533	24.9464	29.5745		12.4258	0.000181742
																			2.1	6.26592	19.171	24.6704	28.1123	16.7351	11.3772	0.000375933	0.000379289	1.27858			8.1	5.97092	19.5065	24.7473	28.821	16.7106	12.1104	0.000226159	0.000207953	1.34917
																			2.2	6.58657	19.0335	24.6759	28.0714		11.3363	0.000386752					8.2	6.07047	19.4864	24.7953	28.9926		12.282	0.000200798
																			2.3	6.41443	19.1348	24.6631	28.1152		11.3801	0.000375183					8.3	6.05935	19.2075	24.5519	29.0209		12.3102	0.000196901
																			3.1	5.68058	17.9396	24.1066	27.4173	15.9272	11.4901	0.000347649	0.000350082	1.18012			9.1	5.88935	19.118	24.3522	28.8304	16.4595	12.3709	0.000188796	0.00020748	1.3461
																			3.2	5.67545	18.0531	24.1444	27.422		11.4948	0.000346512					9.2	5.84879	19.1371	24.4622	28.8424		12.3829	0.000187227
																			3.3	5.75853	17.9394	24.0471	27.3827		11.4555	0.000356083					9.3	5.8562	19.2172	24.2545	28.4461		11.9866	0.000246416
																			4.1	5.6009	18.3207	24.1422	27.4427	16.0187	11.4239	0.00036396	0.000391577	1.32			10.1	6.82482	19.7863	25.0195	29.5884	17.1585	12.4299	0.000181227	0.000199249	1.2927
																			4.2	5.76451	18.2956	24.1737	27.3556		11.3369	0.000386595					10.2	6.98799	20.1408	24.682	29.5983		12.4398	0.000179992
																			4.3	5.63274	18.2022	24.0363	27.2218		11.203	0.000424177					10.3	6.48729	20.0187	24.4791	29.2042		12.0457	0.000236528
																			5.1	6.6956	19.4862	25.4011	28.5137	16.9923	11.5214	0.000340189	0.000342459	1.15442			11.1	5.88131	19.5897	24.5965	29.2167	16.6969	12.5197	0.000170288	0.000160302	1.04001
																			5.2	6.44775	18.9221	25.3144	28.4976		11.5053	0.000344011					11.2	5.82879	19.5347	24.7071	29.2489		12.552	0.000166523
																			5.3	6.31623	18.9263	25.4214	28.5011		11.5088	0.000343178					11.3	5.8615	19.4933	24.7795	29.4576		12.7607	0.000144094
																			6.1	6.02516	18.4838	24.381	27.7773	16.2253	11.5521	0.000333026	0.000354575	1.19527			12.1	5.32648	19.2187	24.2114	28.5621	16.0785	12.4836	0.000174609	0.000179901	1.16717
																			6.2	5.92937	18.2306	24.4564	27.6659		11.4406	0.000359775					12.2	5.44119	18.5706	24.1639	28.5027		12.4243	0.000181937
																			6.3	5.96242	18.1279	24.4306	27.6218		11.3966	0.000370923					12.3	5.45567	18.3402	23.9782	28.4931		12.4146	0.000183156
																		Guide 2	1.1	5.9242	18.2137	24.3412	27.817	16.1817	11.6353	0.000314363	0.000331129	1.11623	0.000335278	Guide 2	7.1	5.54172	18.9515	24.2924	28.7676	16.353	12.4145	0.000183172	0.000211708	1.37353	0.000186464
																			1.2	5.91573	18.2758	24.2964	27.7263		11.5446	0.000334761					7.2	5.70299	18.9261	24.5804	28.6668		12.3138	0.000196415
																			1.3	5.97333	18.4202	24.2747	27.6859		11.5042	0.000344262					7.3	5.76499	19.2017	24.2156	28.2872		11.9342	0.000255537
																			2.1	5.89618	18.6143	24.4622	27.7667	16.331	11.4357	0.000361014	0.000369832	1.2467			8.1	5.3598	18.9442	24.2826	28.8249	16.2694	12.5555	0.000166121	0.000193713	1.25678
																			2.2	5.89103	18.5463	24.5218	27.6434		11.3123	0.000393237					8.2	5.47035	19.356	24.0047	28.8481		12.5787	0.000163471
																			2.3	5.98645	18.5888	24.4722	27.7899		11.4589	0.000355244					8.3	5.86746	19.4735	23.666	28.2263		11.9569	0.000251547
																			3.1	6.42918	18.9469	25.9322	28.6805	16.9371	11.7435	0.000291652	0.000275312	0.928073			9.1	5.96591	19.7664	24.7562	29.5099	16.8614	12.6485	0.00015575	0.00013988	0.907517
																			3.2	6.02626	18.893	25.8406	28.7327		11.7956	0.000281303					9.2	6.19046	19.7768	24.8906	29.7085		12.8471	0.000135717
																			3.3	5.97813	18.5157	25.8716	28.8858		11.9487	0.000252981					9.3	5.90276	19.547	24.9565	29.791		12.9296	0.000128172
																			4.1	5.98602	18.7878	24.4282	27.88	16.3613	11.5188	0.000340807	0.00035296	1.18982			10.1	6.32079	20.5355	25.0891	29.8255	17.1501	12.6754	0.000152874	0.000165253	1.07214
																			4.2	5.98695	18.6401	24.4113	27.7666		11.4054	0.000368678					10.2	6.33771	19.9998	25.2012	29.6679		12.5178	0.000170516
																			4.3	5.97889	18.5908	24.4415	27.8441		11.4829	0.000349394					10.3	5.9031	20.0155	24.9484	29.6523		12.5022	0.000172369
																			5.1	6.03521	18.4646	24.5602	27.8655	16.3325	11.5331	0.000337444	0.000346279	1.1673			11.1	5.86377	19.3575	24.9242	29.0482	16.6507	12.3975	0.000185341	0.000212881	1.38114
																			5.2	6.01806	18.4568	24.4564	27.8996		11.5671	0.000329567					11.2	5.87017	19.2543	24.451	28.9253		12.2746	0.000201825
																			5.3	5.93781	18.605	24.4582	27.7256		11.3931	0.000371825					11.3	5.87655	19.6255	24.6334	28.608		11.9573	0.000251477
																			6.1	5.97055	18.5206	24.607	27.8507	16.2749	11.5758	0.0003276	0.000336155	1.13317			12.1	5.61141	19.3758	24.7876	29.1467	16.6448	12.502	0.000172397	0.00019535	1.2674
																			6.2	5.84872	18.423	24.4359	27.8029		11.528	0.000338637					12.2	5.6346	19.6917	24.4887	28.998		12.3532	0.000191125
																			6.3	5.88653	18.3305	24.4515	27.7877		11.5127	0.000342229					12.3	5.88861	19.7814	24.5431	28.7785		12.1337	0.000222526
																		Guide 3	1.1	6.15951	18.7428	25.1883	28.198	16.5665	11.6315	0.000315183	0.00030284	1.02087	0.000304459	Guide 3	7.1	5.84279	19.522	24.4568	29.201	16.5029	12.698	0.000150491	0.0001333	0.864827	0.000157757
																			1.2	6.04771	18.7215	25.0258	28.1089		11.5424	0.000335266					7.2	5.71653	19.3457	24.3105	29.5098		13.0069	0.000121488
																			1.3	5.79198	18.2763	25.1445	28.4864		11.9199	0.00025807					7.3	5.81695	19.0513	24.4639	29.4354		12.9325	0.000127919
																			2.1	5.51847	17.9303	24.1645	27.3415	15.8139	11.5276	0.00033872	0.000343537	1.15806			8.1	5.88765	19.953	24.9196	29.4443	16.7859	12.6585	0.000154676	0.000160068	1.03849
																			2.2	5.65883	17.6701	24.07	27.3227		11.5088	0.000343162					8.2	5.9628	19.4801	24.967	29.3755		12.5897	0.000162231
																			2.3	5.52938	17.7041	24.0794	27.2995		11.4856	0.000348729					8.3	5.87228	19.1509	24.8796	29.3661		12.5802	0.000163295
																			3.1	6.10061	18.4838	24.6403	27.9887	16.4117	11.577	0.000327321	0.000323259	1.0897			9.1	5.57071	19.0103	24.6027	28.9782	16.3936	12.5846	0.000162806	0.000179949	1.16748
																			3.2	6.03733	18.5351	24.7893	28.0678		11.6561	0.000309859					9.2	5.72013	18.9404	24.3785	28.9384		12.5448	0.000167359
																			3.3	5.9933	18.4573	24.6683	27.9656		11.5539	0.000332596					9.3	5.63165	19.246	24.4424	28.6131		12.2195	0.000209684
																			4.1	5.95508	18.3725	24.6029	27.9424	16.2417	11.7007	0.000300432	0.000310336	1.04614			10.1	5.07293	18.6678	23.5238	28.3924	15.7627	12.6298	0.000157783	0.000169671	1.1008
																			4.2	5.71653	18.4281	24.4486	27.971		11.7293	0.000294522					10.2	5.14906	18.6998	23.4298	28.2084		12.4458	0.000179248
																			4.3	5.85735	18.3879	24.4064	27.7807		11.539	0.000336055					10.3	5.32413	18.6779	23.3189	28.2681		12.5055	0.00017198
																			5.1	6.10065	18.2711	25.1224	28.4958	16.3927	12.1031	0.000227298	0.000209832	0.70734			11.1	5.31143	18.9248	24.0728	28.7025	16.0665	12.636	0.000157102	0.000149252	0.968325
																			5.2	5.75742	18.1884	25.1165	28.5477		12.155	0.000219277					11.2	5.51299	18.8107	23.9656	28.773		12.7065	0.000149608
																			5.3	5.84899	17.9109	25.2181	28.8092		12.4165	0.00018292					11.3	5.23358	18.6644	24.1021	28.858		12.7915	0.000141047
																			6.1	5.73972	18.419	24.1421	27.6004	16.0576	11.5428	0.000335177	0.00033695	1.13585			12.1	5.92378	19.6199	24.661	29.3641	16.7208	12.6433	0.000156309	0.000154305	1.00111
																			6.2	5.81428	18.1967	24.224	27.5719		11.5144	0.00034185					12.2	5.93478	19.5212	24.6648	29.4458		12.725	0.000147704
																			6.3	5.70716	18.0441	24.2311	27.6062		11.5486	0.000333824					12.3	5.93263	19.516	24.7129	29.3404		12.6196	0.000158902
																		Control	1.1	5.69535	17.5674	23.9831	27.4379	15.7066	11.7313	0.000294121	0.000300967	1.01456	0.000296649	Control	7.1	6.48616	20.201	25.4084	30.3469	17.414	12.9329	0.000127881	0.000153463	0.995645	0.000154134
																			1.2	5.52071	17.4921	23.9825	27.4592		11.7526	0.000289805					7.2	6.56444	20.1043	25.504	30.1697		12.7557	0.000144594
																			1.3	5.4718	17.6664	23.9797	27.3208		11.6143	0.000318976					7.3	6.57131	20.5108	25.3758	29.7917		12.3776	0.000187914
																			2.1	5.91823	18.3385	24.3337	27.8542	16.0834	11.7708	0.000286174	0.000271658	0.915753			8.1	5.21417	19.0612	24.263	28.7955	16.1669	12.6286	0.000157913	0.000203469	1.32008
																			2.2	5.76437	18.2139	24.2679	27.8956		11.8122	0.000278082					8.2	5.24768	19.218	24.037	28.304		12.1371	0.00022201
																			2.3	5.74923	18.0081	24.1565	28.045		11.9617	0.000250717					8.3	5.44338	19.5342	23.4834	28.2499		12.083	0.000230485
																			3.1	5.96149	18.4239	24.7766	27.672	16.2667	11.4053	0.000368678	0.000333902	1.12558			9.1	5.41659	19.2915	24.1467	29.14	16.3503	12.7897	0.000141224	0.000148177	0.961347
																			3.2	5.75262	18.2706	24.8412	27.6414		11.3748	0.000376581					9.2	5.57708	19.2455	24.1814	28.9272		12.5769	0.000163671
																			3.3	5.68128	17.8834	24.8089	28.1957		11.9291	0.000256447					9.3	5.57702	19.0878	24.6292	29.1564		12.806	0.000139635
																			4.1	5.81446	18.1301	24.2854	27.5706	15.8856	11.685	0.000303714	0.000284675	0.959635			10.1	5.71553	19.2382	24.7045	29.3589	16.4653	12.8936	0.000131416	0.000124855	0.810037
																			4.2	5.29997	17.7914	24.2827	27.7254		11.8398	0.000272817					10.2	5.61961	18.9235	24.8524	29.5737		13.1084	0.000113237
																			4.3	5.30893	17.777	24.2802	27.7008		11.8153	0.000277494					10.3	5.56252	18.9946	24.5769	29.3755		12.9102	0.000129911
																			5.1	5.92151	18.3229	24.4385	27.9786	16.2188	11.7597	0.00028838	0.000283699	0.956344			11.1	5.27522	18.8567	23.8619	29.0844	16.0173	13.0671	0.000116527	0.000133098	0.863521
																			5.2	5.91674	18.3426	24.4396	28.0286		11.8098	0.000278548					11.2	5.4228	18.6346	23.8431	28.9821		12.9647	0.000125093
																			5.3	5.95581	18.2907	24.3411	27.9998		11.781	0.000284168					11.3	5.35871	18.9773	23.9256	28.6481		12.6308	0.000157675
																			6.1	5.72545	18.1286	24.2859	27.7485	16.0002	11.7483	0.000290678	0.000304996	1.02813			12.1	5.16799	18.6435	23.8183	28.5718	15.8333	12.7384	0.000146337	0.000161744	1.04937
																			6.2	5.7412	18.0513	24.2213	27.637		11.6367	0.000314045					12.2	5.06748	18.5525	23.7694	28.4159		12.5825	0.000163037
																			6.3	5.67422	17.8541	24.3199	27.6544		11.6542	0.000310264					12.3	5.07897	18.7317	23.6703	28.3066		12.4733	0.000175859
																	Gene	Guide	Sample	18S	GAPDH	HPRT1	TACC3	Mean of House Keepers (HK)	Normalise TACC3 to HK	2^-column H	Mean of biological	Fold Change (Mean of Biological/ Control average of biologicals)	Average of Biologicals	Guide	Sample	18S	GAPDH	HPRT1	TACC3	Mean of House Keepers (HK)	Normalise TACC3 to HK	2^-	Mean of biological	Fold Change (Mean of Biological/ Control average of biologicals)	Average of Biologicals
																	TACC3	Guide 1	1.1	6.84988	19.6126	25.1727	25.5849	17.1718	8.41309	0.00293365	0.00273397	0.804899	0.00353259	Guide 1	7.1	6.37467	20.242	25.0822	25.0182	17.1487	7.86949	0.00427608	0.00470011	0.939078	0.00584071
																			1.2	6.63562	19.584	25.1776	25.844		8.67219	0.00245138					7.2	6.34471	19.9459	24.9876	24.7886		7.63989	0.00501376
																			1.3	6.87286	19.4844	25.1564	25.6435		8.47168	0.00281689					7.3	6.46189	19.9533	24.9464	24.8483		7.6996	0.00481048
																			2.1	6.26592	19.171	24.6704	24.9231	16.7351	8.18807	0.00342882	0.00339177	0.99856			8.1	5.97092	19.5065	24.7473	23.4875	16.7106	6.77689	0.00911913	0.00689133	1.37688
																			2.2	6.58657	19.0335	24.6759	24.9709		8.2358	0.00331723					8.2	6.07047	19.4864	24.7953	24.2885		7.57783	0.00523415
																			2.3	6.41443	19.1348	24.6631	24.923		8.18789	0.00342926					8.3	6.05935	19.2075	24.5519	24.0163		7.3057	0.00632069
																			3.1	5.68058	17.9396	24.1066	23.9809	15.9272	8.05368	0.00376358	0.00417115	1.22801			9.1	5.88935	19.118	24.3522	23.9466	16.4595	7.48711	0.00557384	0.00534357	1.06764
																			3.2	5.67545	18.0531	24.1444	23.7271		7.79989	0.00448746					9.2	5.84879	19.1371	24.4622	24.0853		7.62576	0.00506312
																			3.3	5.75853	17.9394	24.0471	23.8013		7.87412	0.00426241					9.3	5.8562	19.2172	24.2545	23.994		7.53449	0.00539376
																			4.1	5.6009	18.3207	24.1422	24.0797	16.0187	8.06098	0.00374459	0.00362158	1.06622			10.1	6.82482	19.7863	25.0195	24.4344	17.1585	7.2759	0.0064526	0.00633799	1.26632
																			4.2	5.76451	18.2956	24.1737	24.0586		8.03982	0.00379992					10.2	6.98799	20.1408	24.682	24.5076		7.34908	0.00613348
																			4.3	5.63274	18.2022	24.0363	24.2532		8.2345	0.00332023					10.3	6.48729	20.0187	24.4791	24.4399		7.28144	0.00642788
																			5.1	6.6956	19.4862	25.4011	25.3608	16.9923	8.36847	0.0030258	0.00296008	0.871466			11.1	5.88131	19.5897	24.5965	24.2925	16.6969	7.59558	0.00517014	0.00570507	1.13987
																			5.2	6.44775	18.9221	25.3144	25.3753		8.38298	0.00299552					11.2	5.82879	19.5347	24.7071	24.122		7.42508	0.00581871
																			5.3	6.31623	18.9263	25.4214	25.4427		8.45031	0.00285892					11.3	5.8615	19.4933	24.7795	24.0477		7.35075	0.00612636
																			6.1	6.02516	18.4838	24.381	24.0932	16.2253	7.86791	0.00428079	0.00431698	1.27095			12.1	5.32648	19.2187	24.2114	23.2991	16.0785	7.22065	0.00670454	0.00606619	1.21202
																			6.2	5.92937	18.2306	24.4564	24.0896		7.8643	0.00429151					12.2	5.44119	18.5706	24.1639	23.6358		7.55733	0.00530903
																			6.3	5.96242	18.1279	24.4306	24.0606		7.8353	0.00437866					12.3	5.45567	18.3402	23.9782	23.4155		7.33701	0.006185
																		Guide 2	1.1	5.9242	18.2137	24.3412	24.2922	16.1817	8.11049	0.00361825	0.00379055	1.11596	0.00357335	Guide 2	7.1	5.54172	18.9515	24.2924	23.8209	16.353	7.46789	0.00564861	0.00501838	1.00267	0.00501106
																			1.2	5.91573	18.2758	24.2964	24.1303		7.94856	0.00404803					7.2	5.70299	18.9261	24.5804	24.3244		7.97138	0.00398451
																			1.3	5.97333	18.4202	24.2747	24.2579		8.07616	0.00370538					7.3	5.76499	19.2017	24.2156	23.88		7.52695	0.00542203
																			2.1	5.89618	18.6143	24.4622	24.4615	16.331	8.13043	0.0035686	0.00362114	1.06609			8.1	5.3598	18.9442	24.2826	23.6165	16.2694	7.34712	0.00614183	0.00583142	1.16511
																			2.2	5.89103	18.5463	24.5218	24.4663		8.13526	0.00355666					8.2	5.47035	19.356	24.0047	23.6571		7.38768	0.00597153
																			2.3	5.98645	18.5888	24.4722	24.3945		8.06345	0.00373817					8.3	5.86746	19.4735	23.666	23.8073		7.53794	0.00538089
																			3.1	6.42918	18.9469	25.9322	25.7717	16.9371	8.83461	0.00219038	0.00230953	0.67994			9.1	5.96591	19.7664	24.7562	24.7887	16.8614	7.92725	0.00410827	0.00454917	0.908919
																			3.2	6.02626	18.893	25.8406	25.6476		8.71051	0.00238712					9.2	6.19046	19.7768	24.8906	24.681		7.81958	0.00442661
																			3.3	5.97813	18.5157	25.8716	25.6695		8.73246	0.00235109					9.3	5.90276	19.547	24.9565	24.4731		7.61172	0.00511262
																			4.1	5.98602	18.7878	24.4282	24.6794	16.3613	8.31811	0.00313329	0.00321866	0.947593			10.1	6.32079	20.5355	25.0891	24.8497	17.1501	7.6996	0.00481048	0.00452915	0.90492
																			4.2	5.98695	18.6401	24.4113	24.5858		8.22457	0.00334317					10.2	6.33771	19.9998	25.2012	25.0902		7.94013	0.00407178
																			4.3	5.97889	18.5908	24.4415	24.6583		8.29698	0.00317951					10.3	5.9031	20.0155	24.9484	24.8817		7.73153	0.00470519
																			5.1	6.03521	18.4646	24.5602	24.2115	16.3325	7.87902	0.00424795	0.00450835	1.32729			11.1	5.86377	19.3575	24.9242	24.5815	16.6507	7.93076	0.0040983	0.00440758	0.88063
																			5.2	6.01806	18.4568	24.4564	24.1113		7.77881	0.0045535					11.2	5.87017	19.2543	24.451	24.385		7.73427	0.00469627
																			5.3	5.93781	18.605	24.4582	24.0584		7.7259	0.0047236					11.3	5.87655	19.6255	24.6334	24.4698		7.81908	0.00442816
																			6.1	5.97055	18.5206	24.607	24.3383	16.2749	8.06337	0.00373837	0.0039919	1.17524			12.1	5.61141	19.3758	24.7876	24.2297	16.6448	7.58495	0.00520836	0.00573066	1.14498
																			6.2	5.84872	18.423	24.4359	24.2132		7.9383	0.00407693					12.2	5.6346	19.6917	24.4887	24.3217		7.67688	0.00488685
																			6.3	5.88653	18.3305	24.4515	24.184		7.90907	0.00416039					12.3	5.88861	19.7814	24.5431	23.7834		7.13862	0.00709677
																		Guide 3	1.1	6.15951	18.7428	25.1883	25.0807	16.5665	8.51427	0.00273494	0.00272892	0.803413	0.00325741	Guide 3	7.1	5.84279	19.522	24.4568	24.4015	16.5029	7.89853	0.00419089	0.0043647	0.872064	0.00504266
																			1.2	6.04771	18.7215	25.0258	25.0752		8.50874	0.00274544					7.2	5.71653	19.3457	24.3105	24.484		7.98109	0.00395779
																			1.3	5.79198	18.2763	25.1445	25.0959		8.52941	0.00270639					7.3	5.81695	19.0513	24.4639	24.1626		7.65969	0.00494543
																			2.1	5.51847	17.9303	24.1645	23.7272	15.8139	7.91336	0.00414803	0.00423282	1.24617			8.1	5.88765	19.953	24.9196	23.96	16.7859	7.17415	0.00692416	0.00578696	1.15623
																			2.2	5.65883	17.6701	24.07	23.6729		7.85897	0.00430738					8.2	5.9628	19.4801	24.967	24.4825		7.69664	0.00482036
																			2.3	5.52938	17.7041	24.0794	23.6946		7.88069	0.00424304					8.3	5.87228	19.1509	24.8796	24.262		7.47615	0.00561635
																			3.1	6.10061	18.4838	24.6403	24.5932	16.4117	8.18155	0.00344436	0.00365909	1.07726			9.1	5.57071	19.0103	24.6027	23.9038	16.3936	7.51021	0.00548531	0.00504473	1.00793
																			3.2	6.03733	18.5351	24.7893	24.6046		8.19291	0.00341734					9.2	5.72013	18.9404	24.3785	24.2095		7.81586	0.00443806
																			3.3	5.9933	18.4573	24.6683	24.3364		7.92469	0.00411557					9.3	5.63165	19.246	24.4424	23.9779		7.58427	0.00521083
																			4.1	5.95508	18.3725	24.6029	24.527	16.2417	8.28526	0.00320544	0.00336179	0.989734			10.1	5.07293	18.6678	23.5238	23.5547	15.7627	7.79203	0.00451195	0.00484389	0.967805
																			4.2	5.71653	18.4281	24.4486	24.4261		8.18442	0.00343751					10.2	5.14906	18.6998	23.4298	23.424		7.66137	0.00493968
																			4.3	5.85735	18.3879	24.4064	24.4241		8.18236	0.00344243					10.3	5.32413	18.6779	23.3189	23.3836		7.62095	0.00508004
																			5.1	6.10065	18.2711	25.1224	25.405	16.3927	9.01224	0.00193663	0.00202099	0.594993			11.1	5.31143	18.9248	24.0728	23.7217	16.0665	7.65518	0.00496091	0.00512746	1.02446
																			5.2	5.75742	18.1884	25.1165	25.3036		8.91091	0.00207753					11.2	5.51299	18.8107	23.9656	23.7658		7.69927	0.0048116
																			5.3	5.84899	17.9109	25.2181	25.3237		8.931	0.00204881					11.3	5.23358	18.6644	24.1021	23.5443		7.47782	0.00560985
																			6.1	5.73972	18.419	24.1421	24.3277	16.0576	8.27013	0.00323924	0.00354084	1.04245			12.1	5.92378	19.6199	24.661	24.3049	16.7208	7.58407	0.00521155	0.00508823	1.01662
																			6.2	5.81428	18.1967	24.224	24.3233		8.26568	0.00324925					12.2	5.93478	19.5212	24.6648	24.4882		7.76745	0.00458948
																			6.3	5.70716	18.0441	24.2311	23.9758		7.91823	0.00413404					12.3	5.93263	19.516	24.7129	24.2367		7.51591	0.00546367
																		Control	1.1	5.69535	17.5674	23.9831	23.7875	15.7066	8.08092	0.00369317	0.00385375	1.13457	0.00339666	Control	7.1	6.48616	20.201	25.4084	25.1201	17.414	7.70608	0.00478895	0.00421394	0.841941	0.00500503
																			1.2	5.52071	17.4921	23.9825	23.8211		8.11452	0.00360817					7.2	6.56444	20.1043	25.504	25.5153		8.10125	0.00364151
																			1.3	5.4718	17.6664	23.9797	23.5815		7.87496	0.00425992					7.3	6.57131	20.5108	25.3758	25.3055		7.8915	0.00421136
																			2.1	5.91823	18.3385	24.3337	24.3288	16.0834	8.24542	0.00329519	0.00353751	1.04147			8.1	5.21417	19.0612	24.263	23.752	16.1669	7.58508	0.0052079	0.00559585	1.11805
																			2.2	5.76437	18.2139	24.2679	24.1754		8.092	0.00366494					8.2	5.24768	19.218	24.037	23.7422		7.57529	0.00524335
																			2.3	5.74923	18.0081	24.1565	24.1803		8.09694	0.0036524					8.3	5.44338	19.5342	23.4834	23.469		7.30215	0.00633628
																			3.1	5.96149	18.4239	24.7766	24.9656	16.2667	8.69894	0.00240635	0.00243368	0.716491			9.1	5.41659	19.2915	24.1467	24.1771	16.3503	7.82684	0.00440439	0.00476949	0.952941
																			3.2	5.75262	18.2706	24.8412	24.9586		8.69189	0.00241813					9.2	5.57708	19.2455	24.1814	24.1774		7.82708	0.00440366
																			3.3	5.68128	17.8834	24.8089	24.9241		8.65745	0.00247656					9.3	5.57702	19.0878	24.6292	23.8565		7.50624	0.00550043
																			4.1	5.81446	18.1301	24.2854	24.0922	15.8856	8.20666	0.00338493	0.00352422	1.03755			10.1	5.71553	19.2382	24.7045	23.8715	16.4653	7.40623	0.00589524	0.00591492	1.1818
																			4.2	5.29997	17.7914	24.2827	24.0516		8.16597	0.00348176					10.2	5.61961	18.9235	24.8524	23.9123		7.44698	0.00573105
																			4.3	5.30893	17.777	24.2802	23.9615		8.07593	0.00370597					10.3	5.56252	18.9946	24.5769	23.8179		7.35262	0.00611846
																			5.1	5.92151	18.3229	24.4385	24.3695	16.2188	8.15069	0.00351882	0.00350589	1.03216			11.1	5.27522	18.8567	23.8619	23.59	16.0173	7.57261	0.00525311	0.00426861	0.852865
																			5.2	5.91674	18.3426	24.4396	24.4249		8.2061	0.00338624					11.2	5.4228	18.6346	23.8431	24.1673		8.14996	0.00352062
																			5.3	5.95581	18.2907	24.3411	24.3316		8.11274	0.00361261					11.3	5.35871	18.9773	23.9256	23.9716		7.95425	0.0040321
																			6.1	5.72545	18.1286	24.2859	24.1455	16.0002	8.14532	0.00353195	0.00352493	1.03776			12.1	5.16799	18.6435	23.8183	23.4418	15.8333	7.60849	0.00512409	0.00526736	1.05241
																			6.2	5.7412	18.0513	24.2213	24.1348		8.13454	0.00355845					12.2	5.06748	18.5525	23.7694	23.4334		7.60007	0.00515407
																			6.3	5.67422	17.8541	24.3199	24.1651		8.16488	0.00348437					12.3	5.07897	18.7317	23.6703	23.3334		7.50009	0.00552391
																	Gene	Guide	Sample	18S	GAPDH	HPRT1	FGFR3	Mean of House Keepers (HK)	Normalise FGFR3 to HK	2^-column H	Mean of biological	Fold Change (Mean of Biological/ Control average of biologicals)	Average of Biologicals	Guide	Sample	18S	GAPDH	HPRT1	FGFR3	Mean of House Keepers (HK)	Normalise FGFR3 to HK	2^-	Mean of biological	Fold Change (Mean of Biological/ Control average of biologicals)	Average of Biologicals
																	FGFR3	Guide 1	1.1	6.84988	19.6126	25.1727	28.047	17.1718	10.8752	0.000532387	0.000550319	0.918624	0.000591631	Guide 1	7.1	6.37467	20.242	25.0822	29.1317	17.1487	11.9829	0.000247044	0.000272143	0.913191	0.000293215
																			1.2	6.63562	19.584	25.1776	27.935		10.7632	0.000575366					7.2	6.34471	19.9459	24.9876	28.8618		11.7131	0.000297861
																			1.3	6.87286	19.4844	25.1564	28.018		10.8462	0.000543203					7.3	6.46189	19.9533	24.9464	28.9954		11.8466	0.000271523
																			2.1	6.26592	19.171	24.6704	27.5434	16.7351	10.8083	0.000557674	0.000550608	0.919106			8.1	5.97092	19.5065	24.7473	28.6226	16.7106	11.912	0.000259503	0.000308591	1.03549
																			2.2	6.58657	19.0335	24.6759	27.5424		10.8074	0.000558033					8.2	6.07047	19.4864	24.7953	28.3131		11.6025	0.000321585
																			2.3	6.41443	19.1348	24.6631	27.6002		10.8652	0.000536117					8.3	6.05935	19.2075	24.5519	28.2131		11.5024	0.000344685
																			3.1	5.68058	17.9396	24.1066	26.8145	15.9272	10.8873	0.000527962	0.000579838	0.967898			9.1	5.88935	19.118	24.3522	27.8449	16.4595	11.3854	0.000373824	0.000332438	1.11551
																			3.2	5.67545	18.0531	24.1444	26.674		10.7467	0.000581978					9.2	5.84879	19.1371	24.4622	28.1896		11.7301	0.000294364
																			3.3	5.75853	17.9394	24.0471	26.5605		10.6333	0.000629574					9.3	5.8562	19.2172	24.2545	28.0286		11.5691	0.000329126
																			4.1	5.6009	18.3207	24.1422	26.9614	16.0187	10.9427	0.000508066	0.000511836	0.854385			10.1	6.82482	19.7863	25.0195	29.118	17.1585	11.9595	0.000251095	0.000249108	0.835894
																			4.2	5.76451	18.2956	24.1737	27.0034		10.9847	0.000493503					10.2	6.98799	20.1408	24.682	29.1138		11.9553	0.000251825
																			4.3	5.63274	18.2022	24.0363	26.8898		10.871	0.000533938					10.3	6.48729	20.0187	24.4791	29.157		11.9985	0.000244403
																			5.1	6.6956	19.4862	25.4011	27.429	16.9923	10.4366	0.00072154	0.000700153	1.16874			11.1	5.88131	19.5897	24.5965	28.4816	16.6969	11.7847	0.000283434	0.000293432	0.984629
																			5.2	6.44775	18.9221	25.3144	27.4837		10.4914	0.000694679					11.2	5.82879	19.5347	24.7071	28.4863		11.7894	0.00028251
																			5.3	6.31623	18.9263	25.4214	27.5055		10.5132	0.000684241					11.3	5.8615	19.4933	24.7795	28.3323		11.6353	0.000314353
																			6.1	6.02516	18.4838	24.381	26.8302	16.2253	10.605	0.000642071	0.000657033	1.09676			12.1	5.32648	19.2187	24.2114	27.9589	16.0785	11.8805	0.00026523	0.00030358	1.01868
																			6.2	5.92937	18.2306	24.4564	26.7304		10.5051	0.000688095					12.2	5.44119	18.5706	24.1639	27.6619		11.5834	0.000325862
																			6.3	5.96242	18.1279	24.4306	26.8328		10.6075	0.000640932					12.3	5.45567	18.3402	23.9782	27.6897		11.6112	0.000319647
																		Guide 2	1.1	5.9242	18.2137	24.3412	27.0144	16.1817	10.8327	0.000548311	0.000559673	0.934239	0.000637809	Guide 2	7.1	5.54172	18.9515	24.2924	27.894	16.353	11.541	0.000335598	0.000265147	0.889715	0.00026651
																			1.2	5.91573	18.2758	24.2964	26.9924		10.8107	0.000556752					7.2	5.70299	18.9261	24.5804	28.7127		12.3597	0.000190269
																			1.3	5.97333	18.4202	24.2747	26.9485		10.7668	0.000573957					7.3	5.76499	19.2017	24.2156	28.2101		11.857	0.000269573
																			2.1	5.89618	18.6143	24.4622	26.8854	16.331	10.5543	0.000665012	0.000658097	1.09853			8.1	5.3598	18.9442	24.2826	27.9916	16.2694	11.7222	0.000295984	0.00027219	0.91335
																			2.2	5.89103	18.5463	24.5218	26.9093		10.5783	0.000654056					8.2	5.47035	19.356	24.0047	27.9871		11.7177	0.0002969
																			2.3	5.98645	18.5888	24.4722	26.9068		10.5757	0.000655223					8.3	5.86746	19.4735	23.666	28.3956		12.1262	0.000223686
																			3.1	6.42918	18.9469	25.9322	27.1463	16.9371	10.2092	0.000844727	0.000731955	1.22182			9.1	5.96591	19.7664	24.7562	28.7143	16.8614	11.8529	0.000270353	0.000258397	0.867067
																			3.2	6.02626	18.893	25.8406	27.4454		10.5084	0.000686543					9.2	6.19046	19.7768	24.8906	28.8749		12.0135	0.000241874
																			3.3	5.97813	18.5157	25.8716	27.4923		10.5552	0.000664596					9.3	5.90276	19.547	24.9565	28.7543		11.8928	0.000262965
																			4.1	5.98602	18.7878	24.4282	27.0244	16.3613	10.6631	0.000616699	0.000619754	1.03453			10.1	6.32079	20.5355	25.0891	29.1863	17.1501	12.0361	0.000238101	0.000263305	0.883536
																			4.2	5.98695	18.6401	24.4113	27.01		10.6487	0.000622895					10.2	6.33771	19.9998	25.2012	28.909		11.7589	0.000288557
																			4.3	5.97889	18.5908	24.4415	27.0175		10.6562	0.00061967					10.3	5.9031	20.0155	24.9484	29.0414		11.8912	0.000263258
																			5.1	6.03521	18.4646	24.5602	27.0685	16.3325	10.736	0.00058631	0.000615113	1.02678			11.1	5.86377	19.3575	24.9242	28.1759	16.6507	11.5252	0.000339279	0.000277923	0.932586
																			5.2	6.01806	18.4568	24.4564	26.9628		10.6304	0.000630876					11.2	5.87017	19.2543	24.451	28.7937		12.143	0.000221101
																			5.3	5.93781	18.605	24.4582	26.9691		10.6366	0.000628154					11.3	5.87655	19.6255	24.6334	28.4875		11.8368	0.000273389
																			6.1	5.97055	18.5206	24.607	27.0746	16.2749	10.7997	0.000561007	0.000642264	1.0721			12.1	5.61141	19.3758	24.7876	28.4638	16.6448	11.8191	0.000276762	0.000262099	0.879489
																			6.2	5.84872	18.423	24.4359	26.7353		10.4604	0.000709739					12.2	5.6346	19.6917	24.4887	28.4056		11.7608	0.000288168
																			6.3	5.88653	18.3305	24.4515	26.8488		10.5739	0.000656045					12.3	5.88861	19.7814	24.5431	28.786		12.1413	0.000221368
																		Guide 3	1.1	6.15951	18.7428	25.1883	27.0232	16.5665	10.4567	0.000711553	0.000614748	1.02617	0.000564233	Guide 3	7.1	5.84279	19.522	24.4568	28.3756	16.5029	11.8727	0.000266666	0.000257622	0.864466	0.000282579
																			1.2	6.04771	18.7215	25.0258	27.5457		10.9792	0.000495373					7.2	5.71653	19.3457	24.3105	28.5859		12.083	0.000230493
																			1.3	5.79198	18.2763	25.1445	27.1822		10.6157	0.000637318					7.3	5.81695	19.0513	24.4639	28.3275		11.8246	0.000275709
																			2.1	5.51847	17.9303	24.1645	26.4201	15.8139	10.6062	0.000641511	0.000647885	1.08149			8.1	5.88765	19.953	24.9196	28.8748	16.7859	12.0889	0.000229554	0.00027132	0.910429
																			2.2	5.65883	17.6701	24.07	26.4025		10.5887	0.000649379					8.2	5.9628	19.4801	24.967	28.4341		11.6482	0.000311553
																			2.3	5.52938	17.7041	24.0794	26.395		10.5811	0.000652765					8.3	5.87228	19.1509	24.8796	28.6255		11.8396	0.000272853
																			3.1	6.10061	18.4838	24.6403	27.3041	16.4117	10.8924	0.000526081	0.000575975	0.96145			9.1	5.57071	19.0103	24.6027	27.9009	16.3936	11.5073	0.000343534	0.000300745	1.00917
																			3.2	6.03733	18.5351	24.7893	27.1865		10.7748	0.000570762					9.2	5.72013	18.9404	24.3785	28.293		11.8994	0.000261779
																			3.3	5.9933	18.4573	24.6683	27.0416		10.6299	0.000631083					9.3	5.63165	19.246	24.4424	28.1113		11.7176	0.000296923
																			4.1	5.95508	18.3725	24.6029	27.0618	16.2417	10.8201	0.000553114	0.000578464	0.965605			10.1	5.07293	18.6678	23.5238	27.5909	15.7627	11.8282	0.000275019	0.000287863	0.96594
																			4.2	5.71653	18.4281	24.4486	26.9676		10.7259	0.000590455					10.2	5.14906	18.6998	23.4298	27.5285		11.7658	0.000287165
																			4.3	5.85735	18.3879	24.4064	26.9642		10.7225	0.000591824					10.3	5.32413	18.6779	23.3189	27.4587		11.696	0.000301405
																			5.1	6.10065	18.2711	25.1224	27.2658	16.3927	10.8731	0.000533189	0.000426288	0.711584			11.1	5.31143	18.9248	24.0728	27.7373	16.0665	11.6709	0.000306706	0.000306295	1.02779
																			5.2	5.75742	18.1884	25.1165	27.8838		11.4911	0.000347396					11.2	5.51299	18.8107	23.9656	27.9245		11.8581	0.000269381
																			5.3	5.84899	17.9109	25.2181	27.6867		11.2939	0.000398278					11.3	5.23358	18.6644	24.1021	27.5768		11.5104	0.000342798
																			6.1	5.73972	18.419	24.1421	26.9629	16.0576	10.9053	0.000521398	0.000542036	0.904798			12.1	5.92378	19.6199	24.661	28.6592	16.7208	11.9384	0.000254795	0.000271627	0.91146
																			6.2	5.81428	18.1967	24.224	26.9082		10.8507	0.000541535					12.2	5.93478	19.5212	24.6648	28.4893		11.7685	0.00028663
																			6.3	5.70716	18.0441	24.2311	26.8517		10.7941	0.000563177					12.3	5.93263	19.516	24.7129	28.5572		11.8364	0.000273456
																		Control	1.1	5.69535	17.5674	23.9831	26.4705	15.7066	10.7639	0.000575085	0.000581465	0.970615	0.000599069	Control	7.1	6.48616	20.201	25.4084	29.2497	17.414	11.8357	0.000273594	0.000213697	0.717072	0.000298013
																			1.2	5.52071	17.4921	23.9825	26.4505		10.7439	0.000583112					7.2	6.56444	20.1043	25.504	29.9453		12.5313	0.000168933
																			1.3	5.4718	17.6664	23.9797	26.4429		10.7363	0.000586198					7.3	6.57131	20.5108	25.3758	29.7121		12.2981	0.000198564
																			2.1	5.91823	18.3385	24.3337	26.9568	16.0834	10.8735	0.000533045	0.000586523	0.979057			8.1	5.21417	19.0612	24.263	27.6329	16.1669	11.466	0.000353508	0.000325838	1.09337
																			2.2	5.76437	18.2139	24.2679	26.6728		10.5895	0.000649017					8.2	5.24768	19.218	24.037	27.5782		11.4113	0.000367162
																			2.3	5.74923	18.0081	24.1565	26.8413		10.7579	0.000577507					8.3	5.44338	19.5342	23.4834	28.0937		11.9268	0.000256843
																			3.1	5.96149	18.4239	24.7766	26.5083	16.2667	10.2416	0.00082597	0.000698629	1.16619			9.1	5.41659	19.2915	24.1467	27.8372	16.3503	11.4869	0.000348423	0.000340478	1.14249
																			3.2	5.75262	18.2706	24.8412	27.2581		10.9915	0.000491182					9.2	5.57708	19.2455	24.1814	27.971		11.6207	0.000317551
																			3.3	5.68128	17.8834	24.8089	26.5933		10.3266	0.000778735					9.3	5.57702	19.0878	24.6292	27.8083		11.458	0.00035546
																			4.1	5.81446	18.1301	24.2854	26.4862	15.8856	10.6006	0.000644018	0.000598107	0.998395			10.1	5.71553	19.2382	24.7045	28.4651	16.4653	11.9998	0.000244166	0.000274889	0.922404
																			4.2	5.29997	17.7914	24.2827	26.6561		10.7705	0.00057248					10.2	5.61961	18.9235	24.8524	28.2757		11.8104	0.000278436
																			4.3	5.30893	17.777	24.2802	26.6427		10.7571	0.000577824					10.3	5.56252	18.9946	24.5769	28.1582		11.6929	0.000302064
																			5.1	5.92151	18.3229	24.4385	27.1189	16.2188	10.9	0.000523316	0.000525864	0.877802			11.1	5.27522	18.8567	23.8619	27.5765	16.0173	11.5591	0.000331406	0.000286201	0.960364
																			5.2	5.91674	18.3426	24.4396	27.0922		10.8734	0.000533066					11.2	5.4228	18.6346	23.8431	28.0645		12.0471	0.000236292
																			5.3	5.95581	18.2907	24.3411	27.1247		10.9058	0.00052121					11.3	5.35871	18.9773	23.9256	27.7645		11.7472	0.000290905
																			6.1	5.72545	18.1286	24.2859	26.797	16.0002	10.7968	0.00056215	0.000603825	1.00794			12.1	5.16799	18.6435	23.8183	27.3079	15.8333	11.4746	0.000351399	0.000346977	1.1643
																			6.2	5.7412	18.0513	24.2213	26.6008		10.6005	0.000644053					12.2	5.06748	18.5525	23.7694	27.3089		11.4756	0.000351156
																			6.3	5.67422	17.8541	24.3199	26.6903		10.6901	0.000605273					12.3	5.07897	18.7317	23.6703	27.3624		11.5291	0.000338376
[truncated: 4 more columns]
