# Supplementary material for: Identification of TMEM129, encoding a ubiquitin-protein ligase, as an effector gene of osteoarthritis genetic risk
Source: Arthritis Res Ther. 2022 Aug 8;24:189. doi: 10.1186/s13075-022-02882-y (PMC9358880; doi:10.1186/s13075-022-02882-y)
Supplement: Supplementary file 10 — Additional file 10: Supplementary Table 8. Data from the allelic expression imbalance (AEI) analysis of TMEM129 and SLBP. P-values calculated using Wilcoxon matched-pairs signed rank test. [file 13075_2022_2882_MOESM10_ESM.xlsx]

## Sheet: Add File 10
TMEM129 AEI
Patient ID	DNA								T/C ratio			T/C ratio/mean*			Mean of (M-O)	mean T/ mean C	cDNA								T/C ratio			T/C ratio/mean*			Mean of (AC-AE)	mean T/ mean C		Wilcoxon test (two tailed) analysis
	C	C	C	Mean	T	T	T	Mean	T/C	T/C	T/C	T/C	T/C	T/C	Mean	MEAN	C	C	C	Mean	T	T	T	Mean	T/C	T/C	T/C	T/C	T/C	T/C	Mean	MEAN		P-value	<0.0001
3772	53.07	52.82	52.08	52.6567	46.93	47.18	47.92	47.3433	0.884304	0.893222	0.920123	0.983549	0.993468	1.02339	1.00014	0.899095	59.12	58.89	58.98	58.9967	40.88	41.11	41.02	41.0033	0.691475	0.698081	0.69549	0.769079	0.776427	0.773545	0.773017	0.695011		Exact or approximate P-value?	Exact
4905	49.59	51.22	50.75	50.52	50.41	48.78	49.25	49.48	1.01654	0.952362	0.970443	1.0379	0.97238	0.990841	1.00037	0.979414	49.37	50.2	46.51	48.6933	50.63	49.8	53.49	51.3067	1.02552	0.992032	1.15008	1.04708	1.01288	1.17425	1.07807	1.05367		P-value summary	****
4966	47.04	50.36	50.45	49.2833	52.96	49.64	49.55	50.7167	1.12585	0.985703	0.982161	1.09403	0.957845	0.954403	1.00209	1.02908	57.5	57.17	59.5	58.0567	42.5	42.83	40.5	41.9433	0.73913	0.749169	0.680672	0.718241	0.727996	0.661435	0.702558	0.722455		Significantly different (P < 0.05)?	Yes
5517	48.72	48.87	50.64	49.41	51.28	51.13	49.36	50.59	1.05255	1.04625	0.974724	1.02799	1.02184	0.951988	1.00061	1.02388	60.79	55.88	57.1	57.9233	39.21	44.12	42.9	42.0767	0.645007	0.789549	0.751313	0.629963	0.771133	0.733789	0.711628	0.72642
5723	53.32	53.05	53.93	53.4333	46.68	46.95	46.07	46.5667	0.875469	0.885014	0.854256	1.00456	1.01552	0.980223	1.0001	0.871491	58.38	59.05	61.2	59.5433	41.62	40.95	38.8	40.4567	0.712915	0.69348	0.633987	0.818041	0.79574	0.727474	0.780418	0.679449
6068	50.43	50.24	50.74	50.47	49.57	49.76	49.26	49.53	0.982947	0.990446	0.970832	1.0016	1.00924	0.989257	1.00003	0.981375	58.63	57.38	55.02	57.01	41.37	42.62	44.98	42.99	0.705611	0.742768	0.817521	0.719003	0.756864	0.833036	0.769634	0.754078
6342	51.68	50.49	49.94	50.7033	48.32	49.51	50.06	49.2967	0.934985	0.98059	1.0024	0.961664	1.00857	1.03101	1.00041	0.972257	50.95	49.68	50.18	50.27	49.05	50.32	49.82	49.73	0.962709	1.01288	0.992826	0.990179	1.04178	1.02116	1.01771	0.989258
6788	48.95	48.22	50.68	49.2833	51.05	51.78	49.32	50.7167	1.0429	1.07383	0.973165	1.01343	1.04348	0.945662	1.00086	1.02908	51.53	49.85	48.51	49.9633	48.47	50.15	51.49	50.0367	0.940617	1.00602	1.06143	0.914034	0.977586	1.03143	0.974351	1.00147
40	51.15	50.43	52.41	51.33	48.85	49.57	47.59	48.67	0.955034	0.982947	0.908033	1.00723	1.03667	0.95766	1.00052	0.948178	60.42	60.05	63.94	61.47	39.58	39.95	36.06	38.53	0.655081	0.665279	0.563966	0.690884	0.701639	0.594789	0.662437	0.62681
51	50.51	51.17	51.68	51.12	49.49	48.83	48.32	48.88	0.979806	0.95427	0.934985	1.02471	0.998001	0.977832	1.00018	0.956182	57.35	56.22	54.26	55.9433	42.65	43.78	45.74	44.0567	0.743679	0.778726	0.842978	0.777759	0.814413	0.881609	0.824594	0.787523
79	50.89	51.65	50.28	50.94	49.11	48.35	49.72	49.06	0.965023	0.936108	0.988862	1.002	0.97198	1.02676	1.00025	0.963094	51.31	48.98	52.88	51.0567	48.69	51.02	47.12	48.9433	0.948938	1.04165	0.891074	0.985302	1.08157	0.92522	0.997363	0.958608
109	51.77	49.89	49.14	50.2667	48.23	50.11	50.86	49.7333	0.931621	1.00441	1.035	0.941611	1.01518	1.0461	1.00096	0.98939	55.83	56.25	56.8	56.2933	44.17	43.75	43.2	43.7067	0.791152	0.777778	0.760563	0.799636	0.786119	0.76872	0.784825	0.776409
115	51.5	49.62	51.08	50.7333	48.5	50.38	48.92	49.2667	0.941748	1.01532	0.957713	0.969783	1.04554	0.986224	1.00052	0.971091	60.25	55.69	59.02	58.32	39.75	44.31	40.98	41.68	0.659751	0.795655	0.694341	0.679392	0.819341	0.715011	0.737915	0.714678
128	51.57	51.41	50.43	51.1367	48.43	48.59	49.57	48.8633	0.939112	0.945147	0.982947	0.982803	0.989119	1.02868	1.0002	0.955544	63.1	64.53	59.89	62.5067	36.9	35.47	40.11	37.4933	0.584786	0.549667	0.669728	0.611993	0.57524	0.700886	0.629373	0.599829
132	52.07	53.48	55.96	53.8367	47.93	46.52	44.04	46.1633	0.920492	0.869858	0.786991	1.0735	1.01445	0.917805	1.00192	0.85747	61.04	60.42	62.75	61.4033	38.96	39.58	37.25	38.5967	0.63827	0.655081	0.593625	0.744364	0.76397	0.692299	0.733544	0.628576
144	52.79	52.51	55.45	53.5833	47.21	47.49	44.55	46.4167	0.894298	0.904399	0.803427	1.03238	1.04404	0.927474	1.0013	0.866252	55.1	56.29	57.08	56.1567	44.9	43.71	42.92	43.8433	0.814882	0.776514	0.751927	0.940699	0.896407	0.868024	0.90171	0.780732
151	53.89	51.84	53.05	52.9267	46.11	48.16	46.95	47.0733	0.855632	0.929012	0.885014	0.962025	1.04453	0.995061	1.00054	0.889407	55.99	56.47	53.98	55.48	44.01	43.53	46.02	44.52	0.786033	0.770852	0.852538	0.883773	0.866703	0.958547	0.903008	0.802451
152	52.9	52.08	53.73	52.9033	47.1	47.92	46.27	47.0967	0.890359	0.920123	0.861158	1.00013	1.03357	0.967332	1.00034	0.89024	58.61	58.94	55.9	57.8167	41.39	41.06	44.1	42.1833	0.706193	0.696641	0.788909	0.793262	0.782531	0.886175	0.820656	0.729605
157	52.56	54.54	50.82	52.64	47.44	45.46	49.18	47.36	0.902588	0.833517	0.967729	1.00321	0.926443	1.07562	1.00176	0.899696	55.38	54.63	53.74	54.5833	44.62	45.37	46.26	45.4167	0.805706	0.830496	0.860811	0.895531	0.923085	0.95678	0.925132	0.832061
178	55.1	58.96	54.01	56.0233	44.9	41.04	45.99	43.9767	0.814882	0.696065	0.851509	1.03811	0.88674	1.08477	1.0032	0.784971	56.01	54.53	56.25	55.5967	43.99	45.47	43.75	44.4033	0.785395	0.833853	0.777778	1.00054	1.06227	0.990837	1.01788	0.798669
201	52.95	56.25	53.75	54.3167	47.05	43.75	46.25	45.6833	0.888574	0.777778	0.860465	1.0565	0.924764	1.02308	1.00145	0.841056	54.34	54.75	54.27	54.4533	45.66	45.25	45.73	45.5467	0.840265	0.826484	0.842639	0.99906	0.982675	1.00188	0.994539	0.836435
SLBP AEI
Patient ID	DNA								A/G ratio			A/G ratio/mean*			Mean of (M-O)	mean A/ mean G	cDNA								A/G ratio			A/G ratio/mean*			Mean of (AC-AE)	mean A/ mean G		Wilcoxon test (two tailed) analysis
	G	G	G	Mean	A	A	A	Mean	A/G	A/G	A/G	A/G	A/G	A/G	Mean	MEAN	G	G	G	Mean	A	A	A	Mean	A/G	A/G	A/G	A/G	A/G	A/G	Mean	MEAN		P-value	0.6328
5406	50.38	50.63	49.05	50.02	49.62	49.37	50.95	49.98	0.984915	0.975114	1.03874	0.985703	0.975894	1.03957	1.00039	0.9992	49.62	49.37	50.95	49.98	49.15	52.11	50.21	50.49	0.990528	1.0555	0.985476	0.991321	1.05634	0.986265	1.01131	1.0102		Exact or approximate P-value?	Exact
6535	51.75	49.84	50.05	50.5467	48.25	50.16	49.95	49.4533	0.932367	1.00642	0.998002	0.95298	1.02867	1.02007	1.00057	0.97837	51.76	50.58	49.17	50.5033	48.24	49.42	50.83	49.4967	0.931994	0.977066	1.03376	0.952599	0.998667	1.05662	1.00263	0.980067		P-value summary	ns
6547	50.77	50.58	51.35	50.9	49.23	49.42	48.65	49.1	0.969667	0.977066	0.94742	1.00522	1.01289	0.982152	1.00008	0.964637	49.96	50.62	48.16	49.58	50.04	49.38	51.84	50.42	1.0016	0.975504	1.07641	1.03832	1.01127	1.11587	1.05515	1.01694		Significantly different (P < 0.05)?	No
6788	51.27	51.75	50.61	51.21	48.73	48.25	49.39	48.79	0.950458	0.932367	0.975894	0.997601	0.978613	1.0243	1.00017	0.952744	51.23	49.98	51.46	50.89	48.77	50.02	48.54	49.11	0.951981	1.0008	0.943257	0.9992	1.05044	0.990043	1.01323	0.965023
7115	53	51.41	49.85	51.42	47	48.59	50.15	48.58	0.886792	0.945147	1.00602	0.938635	1.0004	1.06483	1.00129	0.944769	50.52	51.79	49.52	50.61	49.48	48.21	50.48	49.39	0.979414	0.930875	1.01939	1.03667	0.985294	1.07898	1.03365	0.975894
79	50.5	51.04	49.68	50.4067	49.5	48.96	50.32	49.5933	0.980198	0.959248	1.01288	0.996273	0.974979	1.02949	1.00025	0.983865	51.36	50.69	50.94	50.9967	48.64	49.31	49.06	49.0033	0.94704	0.972776	0.963094	0.962572	0.988729	0.978889	0.97673	0.960912
143	51.45	50.31	49.59	50.45	48.55	49.69	50.41	49.55	0.943635	0.987676	1.01654	0.960774	1.00562	1.035	1.00046	0.982161	51.42	51.42	48.8	50.5467	48.58	48.58	51.2	49.4533	0.944769	0.944769	1.04918	0.961929	0.961929	1.06824	0.997365	0.97837
144	50.54	51.22	46.69	49.4833	49.46	48.78	53.31	50.5167	0.978631	0.952362	1.14179	0.958613	0.932882	1.11843	1.00331	1.02088	51.74	52.62	52.98	52.4467	48.26	47.38	47.02	47.5533	0.932741	0.900418	0.887505	0.913661	0.882	0.869351	0.888337	0.906699
157	50.39	50.15	51.75	50.7633	49.61	49.85	48.25	49.2367	0.984521	0.994018	0.932367	1.01505	1.02484	0.961277	1.00039	0.969926	50.57	51.46	47.74	49.9233	49.43	48.54	52.26	50.0767	0.977457	0.943257	1.09468	1.00776	0.972504	1.12862	1.0363	1.00307
201	50.8	50.05	50.6	50.4833	49.2	49.95	49.4	49.5167	0.968504	0.998002	0.976285	0.987411	1.01749	0.995344	1.00008	0.980852	51.42	50.57	49.9	50.63	48.58	49.43	50.1	49.37	0.944769	0.977457	1.00401	0.963212	0.996539	1.02361	0.994453	0.975114
Additional file 10: Supplementary Table 8. Data from the allelic expression imbalance (AEI) analysis of TMEM129 and SLBP. P-values were calculated using Wilcoxon matched-pairs signed rank test.
